# Supplementary material for: DExD-box helicase 39 A, targeted by coumestrol, facilitates the malignant behaviors of osteosarcoma cells
Source: Hereditas. 2025 Oct 28;162:218. doi: 10.1186/s41065-025-00588-0 (PMC12570790; doi:10.1186/s41065-025-00588-0)
Supplement: Supplementary file 1 — Supplementary Material 1. Supplementary Table 1. The results of GO analysis of OS-related genes. [file 41065_2025_588_MOESM1_ESM.xlsx]

## Sheet: BP
Category	Term	Count	%	PValue	Genes	List Total	Pop Hits	Pop Total	Fold Enrichment	Bonferroni	Benjamini	FDR
GOTERM_BP_DIRECT	GO:0051301~cell division	72	23.0032	9.82519e-55	GPSM2, ZWILCH, CCNF, NCAPG2, KIF14, BUB1B, KIF11, USP39, SMC4, CKS1B, SMC2, CDC20, PTTG1, CHMP1B, NEK2, OIP5, FBXO5, SPDL1, BORA, LIG1, TUBB, VRK1, PIMREG, CDC25C, CDC25A, CCNA2, ASPM, PSRC1, CCNE2, KIFC1, CKS2, TIMELESS, BIRC5, MCM5, KIF2C, CDCA3, NCAPG, CDCA8, NCAPH, SKA1, AURKB, AURKA, CCNB2, DSN1, CCNB1, HAUS7, RAD21, BUB3, BUB1, SAC3D1, SPAG5, UBE2C, PLK1, CDC6, NDC80, ZWINT, CENPE, TPX2, CE…	306	397	19478	11.5442	1.30282e-51	1.30184e-51	1.19867e-51
GOTERM_BP_DIRECT	GO:0006260~DNA replication	36	11.5016	2.2755e-35	BLM, FEN1, PCNA, MCM7, POLD4, CHAF1B, ORC6, CHAF1A, ORC1, POLD1, CHEK1, POLD2, PCLAF, RFC5, GINS1, RFC3, DUT, RFC4, LIG1, RFC2, GINS3, DONSON, POLA1, POLA2, DBF4, NASP, RPA3, POLE2, POLE3, CDK2, CDK1, MCM4, MCM5, MCM6, DTL, MCM2	306	117	19478	19.5857	3.01731e-32	1.50752e-32	1.38805e-32
GOTERM_BP_DIRECT	GO:0006281~DNA repair	42	13.4185	1.57325e-26	BLM, FEN1, PAXIP1, NUDT1, XPC, HMGB1, BRCA1, FOXM1, RAD51AP1, CHAF1B, EXOSC10, CHAF1A, PTTG1, EXO1, POLD1, CHEK1, POLD2, USP1, PCLAF, RAD54L, BARD1, RFC5, FANCI, RFC3, RRM1, RFC4, LIG1, RFC2, PARP2, ACTL6A, KIF22, FANCG, MSH6, POLA1, RAD51C, NSMCE4A, MSH2, RPA3, POLE2, CDK2, TIMELESS, CDK1	306	303	19478	8.82327	2.08614e-23	6.94854e-24	6.3979e-24
GOTERM_BP_DIRECT	GO:0006270~DNA replication initiation	16	5.11182	8.58268e-21	PRIM2, MCM7, PRIM1, MCM10, CDC6, POLA1, POLA2, ORC6, CDC45, ORC1, CCNE2, MCM3, MCM4, MCM5, MCM6, MCM2	306	27	19478	37.7206	1.13806e-17	2.84301e-18	2.61772e-18
GOTERM_BP_DIRECT	GO:0007059~chromosome segregation	23	7.34824	2.63647e-19	TOP2A, CENPU, SPAG5, HJURP, TTK, BRCA1, MKI67, NDC80, SKA1, CENPE, CENPF, DSN1, MIS18A, RAD21, CENPM, BIRC5, OIP5, NEK2, KIF2C, CENPN, BUB1, DLGAP5, SPC25	306	101	19478	14.4954	3.49596e-16	6.98664e-17	6.43298e-17
GOTERM_BP_DIRECT	GO:0007094~mitotic spindle assembly checkpoint signaling	15	4.79233	4.51849e-18	ZWILCH, PLK1, BUB1B, TTK, NDC80, ZWINT, CDC20, CENPF, BIRC5, BUB3, TRIP13, SPDL1, BUB1, MAD2L1, SPC25	306	30	19478	31.8268	5.99152e-15	9.97834e-16	9.1876e-16
GOTERM_BP_DIRECT	GO:0000278~mitotic cell cycle	23	7.34824	1.82891e-16	TUBB, PLK1, CDCA8, KIF11, KIF22, PKMYT1, TUBB4B, TUBG1, NDC80, SKA1, AURKB, KIF15, AURKA, CENPE, TPX2, CENPF, WEE1, KIF18B, TUBB3, PBK, BIRC5, NEK2, MYBL2	306	135	19478	10.8447	2.94431e-13	3.46187e-14	3.18753e-14
GOTERM_BP_DIRECT	GO:0007052~mitotic spindle organization	17	5.43131	2.76026e-16	GPSM2, STIL, PLK1, TTK, KIF11, TUBG1, NDC80, AURKB, AURKA, CENPE, CCNB1, KIF4A, STMN1, TACC3, BIRC5, DLGAP5, SPC25	306	57	19478	18.9844	2.94431e-13	4.57167e-14	4.20939e-14
GOTERM_BP_DIRECT	GO:0000070~mitotic sister chromatid segregation	14	4.47284	2.90124e-15	SPAG5, PLK1, NCAPG2, CDCA8, TUBG1, SMC4, NDC80, SKA1, ZWINT, KIF18B, ESPL1, KIFC1, NUSAP1, MAD2L1	306	35	19478	25.4614	3.8276e-12	4.27127e-13	3.93279e-13
GOTERM_BP_DIRECT	GO:0000086~G2/M transition of mitotic cell cycle	14	4.47284	9.68796e-13	PLK1, PKMYT1, FOXM1, CDC25C, CDC25A, AURKA, CCNA2, WEE1, CCNB1, MELK, CHEK1, CDK2, CDK1, BIRC5	306	52	19478	17.1375	1.2846e-09	1.28365e-10	1.18193e-10
GOTERM_BP_DIRECT	GO:0000281~mitotic cytokinesis	15	4.79233	1.1783e-12	PLK1, CKAP2, CDCA8, KIF23, CENPA, AURKB, ESPL1, RACGAP1, KIF4A, STMN1, NUSAP1, BIRC5, KIF20A, ECT2, CEP55	306	65	19478	14.6893	1.5624e-09	1.41932e-10	1.30684e-10
GOTERM_BP_DIRECT	GO:0007080~mitotic metaphase chromosome alignment	12	3.83387	1.56505e-10	CENPE, CCNB1, PSRC1, KIFC1, CHMP1B, NUP62, KIF14, CDCA8, KIF2C, KIF22, SPDL1, SKA1	306	48	19478	15.9134	2.07526e-07	1.62694e-08	1.49801e-08
GOTERM_BP_DIRECT	GO:0000727~double-strand break repair via break-induced replication	8	2.55591	1.59624e-10	GINS2, CDC45, MCM7, MCM3, MCM4, MCM5, MCM6, MCM2	306	12	19478	42.4357	2.11662e-07	1.62694e-08	1.49801e-08
GOTERM_BP_DIRECT	GO:0006271~DNA strand elongation involved in DNA replication	7	2.23642	3.82851e-10	POLA1, RFC3, RFC4, MCM7, POLD2, MCM3, MCM4	306	8	19478	55.6969	5.07661e-07	3.62342e-08	3.33628e-08
GOTERM_BP_DIRECT	GO:0051984~positive regulation of chromosome segregation	8	2.55591	6.7332e-10	NCAPG2, NCAPG, NCAPD2, NCAPD3, CDC6, SMC4, NCAPH, SMC2	306	14	19478	36.3735	8.92822e-07	5.94766e-08	5.47634e-08
GOTERM_BP_DIRECT	GO:1905821~positive regulation of chromosome condensation	7	2.23642	1.13344e-09	NCAPG2, NCAPG, NCAPD2, NCAPD3, SMC4, NCAPH, SMC2	306	9	19478	49.5084	1.50295e-06	9.38634e-08	8.64252e-08
GOTERM_BP_DIRECT	GO:0006310~DNA recombination	14	4.47284	2.9158e-09	BLM, FEN1, PAXIP1, LIG1, ACTL6A, HMGB2, BRCA1, HMGB1, PSMC3IP, RAD51C, EXO1, RPA3, RAD21, RAD54L	306	95	19478	9.38053	3.86635e-06	2.27261e-07	2.09252e-07
GOTERM_BP_DIRECT	GO:0051256~mitotic spindle midzone assembly	7	2.23642	6.07106e-09	RACGAP1, PRC1, KIF4A, CDCA8, BIRC5, KIF23, AURKB	306	11	19478	40.5068	8.05019e-06	4.23376e-07	3.89826e-07
GOTERM_BP_DIRECT	GO:1905820~positive regulation of chromosome separation	7	2.23642	6.07106e-09	NCAPG2, NCAPG, NCAPD2, NCAPD3, SMC4, NCAPH, SMC2	306	11	19478	40.5068	8.05019e-06	4.23376e-07	3.89826e-07
GOTERM_BP_DIRECT	GO:0007076~mitotic chromosome condensation	8	2.55591	9.2421e-09	PLK1, NUSAP1, NCAPG, NCAPD2, NCAPD3, SMC4, NCAPH, SMC2	306	19	19478	26.8015	1.2255e-05	6.12289e-07	5.63768e-07
GOTERM_BP_DIRECT	GO:0006974~DNA damage response	22	7.02875	2.5435e-08	BARD1, TOP2A, BLM, CBX5, MCM7, PARP2, VRK1, MCM10, BRCA1, WDR76, FANCG, RAD51AP1, NSMCE4A, ZMAT3, RFWD3, CHEK1, POLE3, PCLAF, TIMELESS, CDK1, FBXO5, DTL	306	313	19478	4.47405	3.37262e-05	1.60483e-06	1.47765e-06
GOTERM_BP_DIRECT	GO:0006261~DNA-templated DNA replication	10	3.19489	2.71851e-08	RFC5, GINS2, POLD4, RFC3, RFC4, RFC2, POLD1, POLE2, POLD2, POLE3	306	45	19478	14.1452	3.60468e-05	1.63728e-06	1.50754e-06
GOTERM_BP_DIRECT	GO:0030174~regulation of DNA-templated DNA replication initiation	7	2.23642	3.79263e-08	MCM7, GMNN, MCM3, MCM4, MCM5, MCM6, MCM2	306	14	19478	31.8268	5.0289e-05	2.18488e-06	2.01174e-06
GOTERM_BP_DIRECT	GO:0090307~mitotic spindle assembly	10	3.19489	4.06703e-08	CDC20, TPX2, KIFC1, CDCA8, BIRC5, MYBL2, NEK2, KIF11, AURKB, KIF15	306	47	19478	13.5433	5.39274e-05	2.24534e-06	2.06741e-06
GOTERM_BP_DIRECT	GO:0010971~positive regulation of G2/M transition of mitotic cell cycle	8	2.55591	1.92425e-07	RRM1, CCNB1, RAD51C, CDK1, FBXO5, CDC25C, DTL, CDC25A	306	28	19478	18.1867	0.000255123	1.01985e-05	9.39032e-06
GOTERM_BP_DIRECT	GO:0034080~CENP-A containing chromatin assembly	6	1.91693	2.15304e-07	MIS18A, NASP, HJURP, OIP5, CENPN, CENPA	306	10	19478	38.1922	0.000285452	1.09722e-05	1.01027e-05
GOTERM_BP_DIRECT	GO:1902975~mitotic DNA replication initiation	5	1.59744	2.91169e-07	POLA1, GINS3, MCM3, MCM4, MCM2	306	5	19478	63.6536	0.000386016	1.42889e-05	1.31565e-05
GOTERM_BP_DIRECT	GO:0034501~protein localization to kinetochore	6	1.91693	3.89664e-07	ZWILCH, CDK1, TTK, BUB3, SPDL1, AURKB	306	11	19478	34.7201	0.000516561	1.84395e-05	1.69782e-05
GOTERM_BP_DIRECT	GO:0007018~microtubule-based movement	11	3.51438	4.24398e-07	CENPE, KIF18B, KIFC1, KIF4A, KIF14, KIF23, KIF2C, KIF20A, KIF11, KIF22, KIF15	306	79	19478	8.86316	0.000562593	1.93906e-05	1.7854e-05
GOTERM_BP_DIRECT	GO:0000398~mRNA splicing, via spliceosome	16	5.11182	5.30952e-07	HNRNPA3, SRSF1, U2AF1, HNRNPR, LSM5, USP39, LSM7, DDX39A, LSM6, SNRPD1, TRA2B, HNRNPA2B1, RALY, SNRPA1, SNRPF, SNRPA	306	197	19478	5.16984	0.000703795	2.34504e-05	2.15921e-05
GOTERM_BP_DIRECT	GO:0000082~G1/S transition of mitotic cell cycle	11	3.51438	6.04645e-07	CCNA2, CCNB2, CCNB1, DBF4, CCNE2, CCNF, CDK2, CDK1, CDC25A, EZH2, CDKN3	306	82	19478	8.5389	0.000801438	2.58437e-05	2.37957e-05
GOTERM_BP_DIRECT	GO:0060236~regulation of mitotic spindle organization	7	2.23642	6.24776e-07	GPSM2, TPX2, STIL, PSRC1, BORA, NUP62, TACC3	306	21	19478	21.2179	0.00082811	2.58696e-05	2.38196e-05
GOTERM_BP_DIRECT	GO:0007346~regulation of mitotic cell cycle	10	3.19489	7.45414e-07	CDC20, RPA3, PLK1, CDK2, GMNN, CKS2, BIRC5, FBXO5, DLGAP5, CKS1B	306	65	19478	9.79286	0.000987931	2.99295e-05	2.75577e-05
GOTERM_BP_DIRECT	GO:0010032~meiotic chromosome condensation	5	1.59744	1.98813e-06	NCAPD2, NCAPD3, SMC4, NCAPH, SMC2	306	7	19478	45.4669	0.00263279	7.74785e-05	7.13387e-05
GOTERM_BP_DIRECT	GO:0051310~metaphase chromosome alignment	6	1.91693	3.4542e-06	CENPE, CENPF, KIF2C, KIF22, NDC80, SKA1	306	16	19478	23.8701	0.0045698	0.000130766	0.000120404
GOTERM_BP_DIRECT	GO:0000079~regulation of cyclin-dependent protein serine/threonine kinase activity	7	2.23642	3.95504e-06	BLM, CCNE2, CDC6, PKMYT1, CDC25C, CDC25A, CDKN3	306	28	19478	15.9134	0.00523066	0.000145567	0.000134032
GOTERM_BP_DIRECT	GO:0006298~mismatch repair	7	2.23642	6.07136e-06	MSH6, PCNA, MSH2, LIG1, EXO1, RPA3, XPC	306	30	19478	14.8525	0.00801832	0.00021742	0.000200191
GOTERM_BP_DIRECT	GO:1900264~positive regulation of DNA-directed DNA polymerase activity	5	1.59744	6.98165e-06	RFC5, RFC3, RFC4, PCNA, RFC2	306	9	19478	35.3631	0.00921498	0.000243439	0.000224148
GOTERM_BP_DIRECT	GO:0007051~spindle organization	6	1.91693	8.84713e-06	ASPM, SPAG5, TTK, KIF11, AURKB, AURKA	306	19	19478	20.1011	0.0116628	0.000300576	0.000276756
GOTERM_BP_DIRECT	GO:0007057~spindle assembly involved in female meiosis I	4	1.27796	1.50324e-05	CCNB2, FBXO5, NDC80, AURKA	306	4	19478	63.6536	0.0197358	0.000494226	0.000455061
GOTERM_BP_DIRECT	GO:0051028~mRNA transport	10	3.19489	1.5293e-05	NDC1, SLBP, NUP205, NUP107, POM121C, NUP85, NUP62, SRSF1, HNRNPA2B1, SRSF7	306	93	19478	6.84447	0.0200745	0.000494226	0.000455061
GOTERM_BP_DIRECT	GO:0051988~regulation of attachment of spindle microtubules to kinetochore	5	1.59744	1.7837e-05	SPAG5, RACGAP1, ZWILCH, NEK2, ECT2	306	11	19478	28.9335	0.0233746	0.000562716	0.000518124
GOTERM_BP_DIRECT	GO:0007088~regulation of mitotic nuclear division	6	1.91693	1.92781e-05	BORA, NEK2, FBXO5, MKI67, PKMYT1, CDC25C	306	22	19478	17.3601	0.025239	0.000594035	0.00054696
GOTERM_BP_DIRECT	GO:0007095~mitotic G2 DNA damage checkpoint signaling	7	2.23642	2.54073e-05	BLM, PLK1, CHEK1, CDK1, DONSON, BRCA1, DTL	306	38	19478	11.7257	0.0331292	0.000765105	0.000704474
GOTERM_BP_DIRECT	GO:0090267~positive regulation of mitotic cell cycle spindle assembly checkpoint	5	1.59744	2.64259e-05	CDCA8, BIRC5, NDC80, AURKB, MAD2L1	306	12	19478	26.5223	0.0344343	0.000778094	0.000716434
GOTERM_BP_DIRECT	GO:0006302~double-strand break repair	9	2.8754	4.30397e-05	FEN1, MSH2, PARP2, RAD21, PLK1, NSD2, BRCA1, TRIP13, HMGB1	306	82	19478	6.98637	0.0554739	0.00123973	0.00114149
GOTERM_BP_DIRECT	GO:0006335~DNA replication-dependent chromatin assembly	4	1.27796	7.34259e-05	CHAF1B, CHAF1A, NASP, ASF1B	306	6	19478	42.4357	0.0927764	0.00202686	0.00186624
GOTERM_BP_DIRECT	GO:0045143~homologous chromosome segregation	4	1.27796	7.34259e-05	PTTG1, ESPL1, PLK1, PTTG3P	306	6	19478	42.4357	0.0927764	0.00202686	0.00186624
GOTERM_BP_DIRECT	GO:0006269~DNA replication, synthesis of primer	4	1.27796	0.000127004	PRIM2, POLA1, POLA2, PRIM1	306	7	19478	36.3735	0.155	0.00336561	0.00309891
GOTERM_BP_DIRECT	GO:0044772~mitotic cell cycle phase transition	4	1.27796	0.000127004	CCNB2, CCNB1, CKS2, CKS1B	306	7	19478	36.3735	0.155	0.00336561	0.00309891
GOTERM_BP_DIRECT	GO:0071897~DNA biosynthetic process	6	1.91693	0.000129673	CENPF, LIG1, POLD1, POLD2, POLE3, TK1	306	32	19478	11.935	0.157985	0.00336896	0.00310198
GOTERM_BP_DIRECT	GO:0008380~RNA splicing	13	4.15335	0.000200087	SRSF1, U2AF1, LSM5, WBP11, USP39, LSM6, SNRPD1, SRSF2, SRSF3, SNRPA1, SNRPF, SRSF7, SNRPA	306	221	19478	3.74433	0.233056	0.00509837	0.00469435
GOTERM_BP_DIRECT	GO:0000132~establishment of mitotic spindle orientation	6	1.91693	0.000299342	GPSM2, PLK1, SPDL1, CENPA, NDC80, MAD2L1	306	38	19478	10.0506	0.327657	0.00736735	0.00678352
GOTERM_BP_DIRECT	GO:0051321~meiotic cell cycle	8	2.55591	0.000300254	PSMC3IP, RAD51AP1, EXO1, CDK2, RAD54L, NEK2, BUB3, PKMYT1	306	82	19478	6.21011	0.32847	0.00736735	0.00678352
GOTERM_BP_DIRECT	GO:1904668~positive regulation of ubiquitin protein ligase activity	4	1.27796	0.000420482	CDC20, UBE2C, UBE2S, PLK1	306	10	19478	25.4614	0.427462	0.0101298	0.00932705
GOTERM_BP_DIRECT	GO:0032467~positive regulation of cytokinesis	6	1.91693	0.000430121	RACGAP1, KIF14, KIF23, CDC6, ECT2, AURKB	306	41	19478	9.31516	0.434737	0.010177	0.0093705
GOTERM_BP_DIRECT	GO:0000226~microtubule cytoskeleton organization	10	3.19489	0.000524773	BBS1, WEE1, TUBB3, PRC1, TUBB, CDK1, TACC3, BIRC5, TUBG1, TUBB4B	306	147	19478	4.33018	0.50144	0.0121987	0.011232
GOTERM_BP_DIRECT	GO:0032392~DNA geometric change	4	1.27796	0.000571474	BLM, HNRNPA2B1, HMGB2, HMGB1	306	11	19478	23.1468	0.531393	0.0130552	0.0120207
GOTERM_BP_DIRECT	GO:0006275~regulation of DNA replication	6	1.91693	0.000599921	CCNA2, PCNA, ACTL6A, POLE3, GMNN, FBXO5	306	44	19478	8.68004	0.54875	0.0134728	0.0124051
GOTERM_BP_DIRECT	GO:0045842~positive regulation of mitotic metaphase/anaphase transition	4	1.27796	0.000753156	CDC20, ESPL1, UBE2C, DLGAP5	306	12	19478	21.2179	0.631775	0.0163595	0.0150631
GOTERM_BP_DIRECT	GO:0010389~regulation of G2/M transition of mitotic cell cycle	4	1.27796	0.000753156	CENPF, CDK2, KIF14, AURKA	306	12	19478	21.2179	0.631775	0.0163595	0.0150631
GOTERM_BP_DIRECT	GO:0051382~kinetochore assembly	4	1.27796	0.000967793	CENPE, CENPF, CENPA, DLGAP5	306	13	19478	19.5857	0.723049	0.0200363	0.0184486
GOTERM_BP_DIRECT	GO:0051983~regulation of chromosome segregation	4	1.27796	0.000967793	KIF2C, MKI67, BUB1, AURKB	306	13	19478	19.5857	0.723049	0.0200363	0.0184486
GOTERM_BP_DIRECT	GO:0016446~somatic hypermutation of immunoglobulin genes	4	1.27796	0.000967793	MSH6, MSH2, EXO1, UNG	306	13	19478	19.5857	0.723049	0.0200363	0.0184486
GOTERM_BP_DIRECT	GO:0007098~centrosome cycle	6	1.91693	0.000988396	HAUS7, PLK1, NUP62, CDK1, PCLAF, BRCA1	306	49	19478	7.79432	0.73052	0.0201481	0.0185514
GOTERM_BP_DIRECT	GO:0000731~DNA synthesis involved in DNA repair	5	1.59744	0.00117161	POLD4, POLA1, RRM1, RFC3, POLD1	306	30	19478	10.6089	0.788698	0.023521	0.021657
GOTERM_BP_DIRECT	GO:0000724~double-strand break repair via homologous recombination	8	2.55591	0.00132525	RAD51AP1, BLM, FEN1, RAD51C, NSMCE4A, RFWD3, RPA3, BRCA1	306	105	19478	4.8498	0.827687	0.0258913	0.0238396
GOTERM_BP_DIRECT	GO:0007131~reciprocal meiotic recombination	5	1.59744	0.00132876	PSMC3IP, RAD51C, RAD21, RAD54L, TRIP13	306	31	19478	10.2667	0.82849	0.0258913	0.0238396
GOTERM_BP_DIRECT	GO:0046105~thymidine biosynthetic process	3	0.958466	0.00143618	DHFR, DTYMK, TK1	306	4	19478	47.7402	0.851288	0.0265768	0.0244707
GOTERM_BP_DIRECT	GO:1901970~positive regulation of mitotic sister chromatid separation	3	0.958466	0.00143618	CDCA8, BIRC5, AURKB	306	4	19478	47.7402	0.851288	0.0265768	0.0244707
GOTERM_BP_DIRECT	GO:0006272~leading strand elongation	3	0.958466	0.00143618	POLA1, PCNA, POLE3	306	4	19478	47.7402	0.851288	0.0265768	0.0244707
GOTERM_BP_DIRECT	GO:0045740~positive regulation of DNA replication	5	1.59744	0.00150006	WEE1, PCNA, CDK2, CDK1, CDC25A	306	32	19478	9.94587	0.863383	0.0265768	0.0244707
GOTERM_BP_DIRECT	GO:0051315~attachment of mitotic spindle microtubules to kinetochore	4	1.27796	0.00150435	CENPE, KIF2C, NDC80, SKA1	306	15	19478	16.9743	0.864158	0.0265768	0.0244707
GOTERM_BP_DIRECT	GO:0006287~base-excision repair, gap-filling	4	1.27796	0.00150435	FEN1, PCNA, LIG1, POLD1	306	15	19478	16.9743	0.864158	0.0265768	0.0244707
GOTERM_BP_DIRECT	GO:2000001~regulation of DNA damage checkpoint	4	1.27796	0.00150435	BARD1, RFWD3, BRCA1, WDR76	306	15	19478	16.9743	0.864158	0.0265768	0.0244707
GOTERM_BP_DIRECT	GO:0030071~regulation of mitotic metaphase/anaphase transition	5	1.59744	0.00188769	CENPE, UBE2C, PLK1, ACTL6A, CDC6	306	34	19478	9.36082	0.918361	0.0329104	0.0303024
GOTERM_BP_DIRECT	GO:0008608~attachment of spindle microtubules to kinetochore	4	1.27796	0.00219675	DSN1, BUB3, NDC80, SPC25	306	17	19478	14.9773	0.945855	0.0378012	0.0348056
GOTERM_BP_DIRECT	GO:0046602~regulation of mitotic centrosome separation	3	0.958466	0.00236887	CHEK1, NEK2, KIF11	306	5	19478	38.1922	0.956926	0.0392344	0.0361252
GOTERM_BP_DIRECT	GO:0051664~nuclear pore localization	3	0.958466	0.00236887	NDC1, LMNB2, LMNB1	306	5	19478	38.1922	0.956926	0.0392344	0.0361252
GOTERM_BP_DIRECT	GO:0046601~positive regulation of centriole replication	3	0.958466	0.00236887	PLK4, STIL, NUP62	306	5	19478	38.1922	0.956926	0.0392344	0.0361252
GOTERM_BP_DIRECT	GO:0006284~base-excision repair	5	1.59744	0.00259132	FEN1, LIG1, PARP2, RPA3, UNG	306	37	19478	8.60184	0.967953	0.0421054	0.0387687
GOTERM_BP_DIRECT	GO:0051298~centrosome duplication	4	1.27796	0.00260577	STIL, CDK2, NDC80, SAC3D1	306	18	19478	14.1452	0.968563	0.0421054	0.0387687
GOTERM_BP_DIRECT	GO:0006406~mRNA export from nucleus	6	1.91693	0.00284398	NUP107, NXT1, DDX39A, NUP85, HNRNPA2B1, SRSF3	306	62	19478	6.16003	0.977097	0.0451282	0.041552
GOTERM_BP_DIRECT	GO:0031297~replication fork processing	5	1.59744	0.00286096	BLM, PCNA, RFWD3, TIMELESS, DONSON	306	38	19478	8.37547	0.977608	0.0451282	0.041552
GOTERM_BP_DIRECT	GO:0032465~regulation of cytokinesis	5	1.59744	0.00345659	PRC1, PLK1, KIF20A, AURKB, AURKA	306	40	19478	7.9567	0.989861	0.05237	0.0482199
GOTERM_BP_DIRECT	GO:0051383~kinetochore organization	3	0.958466	0.00351659	SMC4, NDC80, SMC2	306	6	19478	31.8268	0.990639	0.05237	0.0482199
GOTERM_BP_DIRECT	GO:0007100~mitotic centrosome separation	3	0.958466	0.00351659	NUP62, KIF11, AURKA	306	6	19478	31.8268	0.990639	0.05237	0.0482199
GOTERM_BP_DIRECT	GO:1903490~positive regulation of mitotic cytokinesis	3	0.958466	0.00351659	CDCA8, BIRC5, AURKB	306	6	19478	31.8268	0.990639	0.05237	0.0482199
GOTERM_BP_DIRECT	GO:0007062~sister chromatid cohesion	4	1.27796	0.00355721	RAD51C, RAD21, PLK1, KIF22	306	20	19478	12.7307	0.991132	0.05237	0.0482199
GOTERM_BP_DIRECT	GO:0045190~isotype switching	4	1.27796	0.00355721	MSH6, MSH2, EXO1, UNG	306	20	19478	12.7307	0.991132	0.05237	0.0482199

## Sheet: CC
Category	Term	Count	%	PValue	Genes	List Total	Pop Hits	Pop Total	Fold Enrichment	Bonferroni	Benjamini	FDR
GOTERM_CC_DIRECT	GO:0005654~nucleoplasm	190	60.7029	1.74673e-57	JPT1, POP7, TRRAP, POGK, GMNN, CCNF, HJURP, HNRNPR, MKI67, SMC4, SMC2, CDC20, SNRPD1, PSMD3, CHEK1, PCLAF, OIP5, NEK2, FBXO5, KPNA2, GTSE1, LIG1, VRK1, WBP11, PIMREG, CDC25C, CDC25A, MSH6, ILF3, DDX39A, MSH2, HNRNPUL1, CCNE2, SRSF2, ERF, TIMELESS, SRSF3, KIF20A, SNRPF, SRSF7, SNRPA, ASF1B, SLBP, BLM, DNMT1, PSMD11, PAXIP1, CBFB, CDCA4, GLO1, CDCA8, XPC, PKMYT1, NCAPH, SKA1, RAD51AP1, DSN1, CCNB1,…	312	4107	20795	3.08342	6.98691e-55	6.98691e-55	5.88648e-55
GOTERM_CC_DIRECT	GO:0005634~nucleus	208	66.4537	6.60621e-41	JPT1, POP7, TRRAP, CCNF, NUDT1, HNRNPR, MKI67, SMC4, SMC2, SNRPD1, FTH1, PSMD3, CHEK1, PCLAF, FBXO5, TMPO, WDR76, DDX39A, KIF20A, PRR11, ASF1B, SLBP, PAXIP1, CDCA4, NCAPG, CDCA8, XPC, DSN1, POM121C, RACGAP1, RAD21, BARD1, PLK4, PLK1, CDC6, POLA1, TPX2, POLA2, EZH2, TOP2A, FEN1, DAZAP1, NCAPG2, KIF14, BRCA1, KIF11, CHAF1B, CHAF1A, PBK, TK1, DLGAP5, PARP2, TUBB, ACTL6A, KIF23, KIF22, TUBG1, RAD51C,…	312	6244	20795	2.22026	2.64248e-38	1.32124e-38	1.11315e-38
GOTERM_CC_DIRECT	GO:0000776~kinetochore	28	8.94569	5.48806e-21	NUP107, ZWILCH, HJURP, BUB1B, TTK, SKA1, AURKB, AURKA, CDC20, DSN1, NUP85, CHMP1B, NEK2, BUB3, BUB1, CBX5, SPAG5, ACTL6A, PLK1, KIF22, NDC80, ZWINT, CENPE, CENPF, BIRC5, KIF2C, MAD2L1, SPC25	312	158	20795	11.8115	2.19522e-18	7.31741e-19	6.16492e-19
GOTERM_CC_DIRECT	GO:0005829~cytosol	162	51.7572	4.27143e-20	JPT1, NUP107, ARL6IP1, ZWILCH, GMNN, CCNF, HJURP, NUDT1, BUB1B, SMC4, SMC2, CDC20, PTTG1, SNRPD1, FTH1, PSMD3, STMN1, CHEK1, NEK2, FBXO5, KPNA2, GTSE1, BORA, VRK1, WBP11, CDC25C, CDC25A, MSH6, ILF3, PPP1R3C, CCNE2, SRSF2, ERF, SNRPF, ASF1B, SLBP, NUP205, BLM, NLRX1, PSMD11, CDCA3, CDCA4, GLO1, CDCA8, NCAPG, XPC, HMMR, PKMYT1, PPL, NCAPH, SKA1, CCNB2, DSN1, CCNB1, ORC6, ORC1, RACGAP1, NUP85, RAD21…	312	5713	20795	1.88997	1.70857e-17	4.27143e-18	3.59868e-18
GOTERM_CC_DIRECT	GO:0005819~spindle	26	8.30671	9.51941e-19	BUB1B, TTK, HMMR, KIF11, AURKB, AURKA, KIF15, CDC20, RACGAP1, NUP85, NUSAP1, FBXO5, SAC3D1, PLK1, KIF23, TUBG1, SHCBP1, ASPM, TPX2, CENPF, KIF18B, PSRC1, PRC1, BIRC5, KIF2C, KIF20A	312	157	20795	11.0377	3.80776e-16	7.61553e-17	6.41608e-17
GOTERM_CC_DIRECT	GO:0072686~mitotic spindle	24	7.66773	1.60592e-16	SPAG5, TUBB, CKAP2, KIF23, KIF11, KIF22, CDC6, TUBB4B, SKA1, AURKA, CENPE, TPX2, ESPL1, RACGAP1, TUBB3, KIFC1, NUP62, NUSAP1, CDK1, TACC3, KIF20A, ECT2, DLGAP5, MAD2L1	312	157	20795	10.1886	4.44089e-14	1.07061e-14	9.0199e-15
GOTERM_CC_DIRECT	GO:0071162~CMG complex	10	3.19489	1.78188e-15	GINS1, GINS2, CDC45, MCM7, GINS3, MCM3, MCM4, MCM5, MCM6, MCM2	312	11	20795	60.5915	7.10543e-13	1.01822e-13	8.57849e-14
GOTERM_CC_DIRECT	GO:0005694~chromosome	29	9.26518	2.40637e-15	BLM, PAXIP1, MCM7, HMGB2, HMGB1, BRCA1, MKI67, SMC4, AURKB, SMC2, RAD51AP1, RAD21, NSD2, NUSAP1, RFC5, RFC4, RFC2, CENPE, PRC1, KIF4A, MCM3, MCM4, MCM5, NCAPD2, MCM6, TRIP13, DTL, MCM2, EZH2	312	281	20795	6.87854	9.76996e-13	1.20318e-13	1.01368e-13
GOTERM_CC_DIRECT	GO:0000775~chromosome, centromeric region	17	5.43131	3.08117e-15	TOP2A, CENPU, HJURP, CDCA8, CENPA, SMC4, NDC80, CENPE, CENPF, MIS18A, RAD21, CENPM, BIRC5, OIP5, KIF2C, CENPN, BUB3	312	68	20795	16.6627	1.24345e-12	1.36941e-13	1.15373e-13
GOTERM_CC_DIRECT	GO:0000922~spindle pole	21	6.70927	4.85037e-14	ODF2, PLK1, CKAP2, KIF11, CDC6, AURKB, KIF15, AURKA, CDC20, TPX2, CENPF, DSN1, CCNB1, PSRC1, PRC1, RAD21, NUP62, TACC3, NEK2, SPDL1, MAD2L1	312	144	20795	9.71989	1.94067e-11	1.94015e-12	1.63458e-12
GOTERM_CC_DIRECT	GO:0000940~outer kinetochore	11	3.51438	7.83913e-14	CENPF, CCNB1, DSN1, PLK1, BUB1B, SPDL1, BUB1, NDC80, SKA1, ZWINT, SPC25	312	20	20795	36.6579	3.13527e-11	2.85059e-12	2.40163e-12
GOTERM_CC_DIRECT	GO:0005813~centrosome	41	13.099	1.04456e-13	GPSM2, PCNA, CCNF, BUB1B, HMMR, SKA1, AURKB, AURKA, KIF15, CDC20, CCNB2, CCNB1, CDC45, HAUS7, NUP62, CHEK1, E2F1, PCLAF, NEK2, SPDL1, ECT2, SAC3D1, CEP55, PLK4, BBS1, STIL, ODF2, PLK1, CKAP2, KIF23, TUBG1, NDC80, ASPM, CENPF, ESPL1, KIFC1, CDK2, MCM3, CDK1, KIF2C, DTL	312	674	20795	4.05442	4.17888e-11	3.48188e-12	2.93348e-12
GOTERM_CC_DIRECT	GO:0000781~chromosome, telomeric region	22	7.02875	1.90948e-13	BLM, FEN1, CBX5, PCNA, MCM7, PTGES3, RAD51AP1, NSMCE4A, ORC1, MSH2, POLD1, HNRNPA2B1, CHEK1, CDK2, GAR1, MCM3, CDK1, MCM4, MCM5, MCM6, EZH2, MCM2	312	174	20795	8.42709	7.63833e-11	5.79525e-12	4.8825e-12
GOTERM_CC_DIRECT	GO:0030496~midbody	23	7.34824	2.02834e-13	SPAG5, PLK1, KIF14, CDCA8, KIF23, SHCBP1, AURKB, AURKA, ASPM, CENPE, CENPF, PSRC1, RACGAP1, PRC1, KIF4A, CHMP1B, RAD21, CDK1, BIRC5, NEK2, KIF20A, ECT2, CEP55	312	195	20795	7.86136	8.11351e-11	5.79525e-12	4.8825e-12
GOTERM_CC_DIRECT	GO:0000794~condensed nuclear chromosome	12	3.83387	1.48759e-11	PSMC3IP, RAD21, CHEK1, NCAPG2, NCAPG, NCAPD2, NEK2, NCAPD3, TUBG1, SMC4, NCAPH, SMC2	312	41	20795	19.5075	5.95035e-09	3.9669e-10	3.34212e-10
GOTERM_CC_DIRECT	GO:0005874~microtubule	26	8.30671	7.4757e-11	KIF14, KIF11, AURKA, KIF15, RACGAP1, TUBB3, STMN1, NUSAP1, NEK2, CFAP20, CCT2, ODF2, TUBB, CKAP2, KIF23, KIF22, TUBB4B, TUBG1, CENPE, TPX2, KIFC1, KIF4A, BIRC5, KIF2C, KIF20A, ROR2	312	342	20795	5.06701	2.99028e-08	1.86892e-09	1.57457e-09
GOTERM_CC_DIRECT	GO:0005737~cytoplasm	141	45.0479	8.51657e-10	JPT1, POP7, GMNN, CCNF, NUDT1, ARPC5L, BUB1B, HNRNPR, SMC2, PTTG1, TUBB3, SNRPD1, FTH1, STMN1, CHEK1, NUSAP1, NEK2, FBXO5, HMGN2, KPNA2, TMPO, PDGFRB, BORA, VRK1, CDC25C, CDC25A, ILF3, MELK, DDX39A, CCNE2, MRTO4, SRSF3, KIF20A, SRSF7, PRR11, SLBP, BLM, LXN, CDCA4, TROAP, GLO1, NCAPG, XPC, HMMR, PKMYT1, PPL, NCAPH, CCNB2, CCNB1, ECT2, SAC3D1, BARD1, FANCI, STIL, PLK1, CDC6, LSM5, PAICS, CORO2B, SS…	312	6004	20795	1.56525	3.40663e-07	1.91705e-08	1.61511e-08
GOTERM_CC_DIRECT	GO:0000796~condensin complex	7	2.23642	8.62672e-10	NCAPG2, NCAPG, NCAPD2, NCAPD3, SMC4, NCAPH, SMC2	312	9	20795	51.8394	3.45069e-07	1.91705e-08	1.61511e-08
GOTERM_CC_DIRECT	GO:0005876~spindle microtubule	10	3.19489	4.76577e-09	PSRC1, PRC1, KIF4A, PLK1, CDK1, BIRC5, KIF11, SKA1, AURKB, AURKA	312	39	20795	17.0899	1.90631e-06	1.00332e-07	8.45297e-08
GOTERM_CC_DIRECT	GO:0015630~microtubule cytoskeleton	20	6.38978	6.57841e-09	JPT1, ODF2, TUBB, PLK1, CKAP2, CDCA8, HMMR, TUBB4B, SKA1, AURKB, AURKA, CENPE, CCNB2, TPX2, PSRC1, TUBB3, PRC1, BIRC5, KIF2C, GTSE1	312	247	20795	5.39681	2.63136e-06	1.31568e-07	1.10846e-07
GOTERM_CC_DIRECT	GO:0051233~spindle midzone	9	2.8754	7.47238e-09	CENPE, RACGAP1, PLK1, KIF14, CDCA8, BIRC5, CDC6, AURKB, AURKA	312	29	20795	20.6847	2.98895e-06	1.42331e-07	1.19914e-07
GOTERM_CC_DIRECT	GO:0045171~intercellular bridge	14	4.47284	3.04882e-08	JPT1, TUBB, CDCA8, KIF23, CDC6, TUBB4B, SKA1, CENPE, TPX2, TUBB3, PRC1, NEK2, KIF20A, CEP55	312	120	20795	7.77591	1.21952e-05	5.5433e-07	4.67023e-07
GOTERM_CC_DIRECT	GO:0005635~nuclear envelope	17	5.43131	1.36005e-07	NDC1, RRM1, NUP205, NUP107, CBX5, SRSF1, LMNB2, LMNB1, POLA1, CENPF, SMPD4, POM121C, NUP85, NUP62, CDK2, NEMP1, TMPO	312	212	20795	5.34463	5.44007e-05	2.36531e-06	1.99278e-06
GOTERM_CC_DIRECT	GO:0000793~condensed chromosome	8	2.55591	1.84089e-07	TOP2A, CDK2, HMGB2, NCAPG, NCAPD2, HMGB1, MKI67, SMC2	312	29	20795	18.3864	7.3633e-05	3.06816e-06	2.58492e-06
GOTERM_CC_DIRECT	GO:0005658~alpha DNA polymerase:primase complex	5	1.59744	2.4251e-07	PRIM2, POLA1, POLA2, PRIM1, MCM3	312	5	20795	66.6506	9.69994e-05	3.88016e-06	3.26904e-06
GOTERM_CC_DIRECT	GO:0042555~MCM complex	6	1.91693	3.10951e-07	MCM7, MCM3, MCM4, MCM5, MCM6, MCM2	312	11	20795	36.3549	0.000124373	4.78387e-06	4.03041e-06
GOTERM_CC_DIRECT	GO:0005871~kinesin complex	9	2.8754	7.11526e-07	KIF18B, KIFC1, KIF14, KIF23, KIF2C, KIF20A, KIF11, KIF22, KIF15	312	50	20795	11.9971	0.00028457	1.05411e-05	8.8809e-06
GOTERM_CC_DIRECT	GO:0036064~ciliary basal body	20	6.38978	1.12671e-06	RRM1, STIL, SPAG5, ODF2, CKAP2, BUB1B, KIF11, TUBG1, SKA1, AURKA, POLA2, CENPF, CDC45, HAUS7, PSMC4, NUP85, TACC3, NEK2, NCAPD2, CFAP20	312	343	20795	3.88633	0.000450583	1.60959e-05	1.35608e-05
GOTERM_CC_DIRECT	GO:0000228~nuclear chromosome	7	2.23642	3.04419e-06	TOP2A, GINS2, BLM, EXOSC9, BIRC5, NCAPD2, SMC2	312	28	20795	16.6627	0.00121694	4.19888e-05	3.53755e-05
GOTERM_CC_DIRECT	GO:0000779~condensed chromosome, centromeric region	6	1.91693	3.86838e-06	CENPE, NCAPG, NCAPD2, NCAPD3, CENPA, AURKB	312	17	20795	23.5238	0.00154616	5.15785e-05	4.34548e-05
GOTERM_CC_DIRECT	GO:0000307~cyclin-dependent protein kinase holoenzyme complex	8	2.55591	5.0775e-06	CCNA2, CCNB2, PCNA, CCNF, CDK2, CDK1, CKS2, CKS1B	312	46	20795	11.5914	0.00202894	6.55161e-05	5.51973e-05
GOTERM_CC_DIRECT	GO:0032991~protein-containing complex	28	8.94569	5.95374e-06	TOP2A, GPSM2, BLM, DAZAP1, FEN1, HMGB2, CDCA8, BRCA1, KIF11, RAD51AP1, CHAF1B, CHAF1A, YWHAQ, TRA2B, CHEK1, E2F1, RAD54L, NEK2, SAC3D1, CRTAP, CBX5, PTGES3, TUBB, ACTL6A, PDCL3, NASP, BIRC5, ASF1B	312	691	20795	2.70075	0.00237867	7.44217e-05	6.27003e-05
GOTERM_CC_DIRECT	GO:0071013~catalytic step 2 spliceosome	10	3.19489	9.76331e-06	LSM7, HNRNPA3, SNRPD1, SRSF1, HNRNPA2B1, RALY, SNRPA1, U2AF1, HNRNPR, SNRPF	312	92	20795	7.24463	0.00389773	0.000118343	9.97041e-05
GOTERM_CC_DIRECT	GO:0033597~mitotic checkpoint complex	4	1.27796	1.31061e-05	CDC20, BUB1B, BUB3, MAD2L1	312	4	20795	66.6506	0.00522877	0.00015419	0.000129905
GOTERM_CC_DIRECT	GO:0005663~DNA replication factor C complex	4	1.27796	3.24016e-05	RFC5, RFC3, RFC4, RFC2	312	5	20795	53.3205	0.0128772	0.000370303	0.000311981
GOTERM_CC_DIRECT	GO:0030532~small nuclear ribonucleoprotein complex	5	1.59744	5.88054e-05	LSM6, SNRPD1, SNRPA1, SNRPF, SNRPA	312	15	20795	22.2169	0.0232483	0.000635448	0.000535365
GOTERM_CC_DIRECT	GO:0005681~spliceosomal complex	11	3.51438	5.99443e-05	SNRPD1, TRA2B, HNRNPA2B1, SRSF2, SNRPA1, U2AF1, HNRNPR, SNRPF, USP39, LSM5, SNRPA	312	143	20795	5.12697	0.0236933	0.000635448	0.000535365
GOTERM_CC_DIRECT	GO:0046540~U4/U6 x U5 tri-snRNP complex	7	2.23642	6.03675e-05	LSM7, LSM6, SNRPD1, SNRPF, USP39, LSM5, SNRPA	312	46	20795	10.1425	0.0238585	0.000635448	0.000535365
GOTERM_CC_DIRECT	GO:0032133~chromosome passenger complex	4	1.27796	6.40842e-05	CDCA8, BIRC5, AURKB, AURKA	312	6	20795	44.4338	0.0253087	0.000657274	0.000553753
GOTERM_CC_DIRECT	GO:0005721~pericentric heterochromatin	6	1.91693	8.9457e-05	DNMT1, CBX5, POLE3, NCAPD3, CENPA, EZH2	312	31	20795	12.9001	0.0351517	0.000872751	0.000735293
GOTERM_CC_DIRECT	GO:0005657~replication fork	6	1.91693	8.9457e-05	BLM, DNMT1, RAD51C, PCNA, CHEK1, DONSON	312	31	20795	12.9001	0.0351517	0.000872751	0.000735293
GOTERM_CC_DIRECT	GO:0031390~Ctf18 RFC-like complex	4	1.27796	0.000110904	RFC5, RFC3, RFC4, RFC2	312	7	20795	38.0861	0.0433944	0.00105623	0.000889873
GOTERM_CC_DIRECT	GO:0000785~chromatin	34	10.8626	0.000201779	KDM3A, PCNA, MCM7, HMGB2, XPC, FOXM1, SMC2, RAD51AP1, CHAF1B, CHAF1A, RAD21, CHEK1, NSD2, E2F1, OIP5, HMGN2, TMPO, FANCI, ACTL6A, PLK1, NR1H3, VRK1, KIF22, FANCG, MSH6, POLA1, CENPF, MIS18A, NASP, TIMELESS, ERF, MCM2, EZH2, ASF1B	312	1133	20795	2.00011	0.0775477	0.0018526	0.00156082
GOTERM_CC_DIRECT	GO:0001673~male germ cell nucleus	7	2.23642	0.000203786	TOP2A, DAZAP1, KDM3A, PCNA, CDK2, BRCA1, TRIP13	312	57	20795	8.18517	0.0782883	0.0018526	0.00156082
GOTERM_CC_DIRECT	GO:0097431~mitotic spindle pole	6	1.91693	0.000310358	ASPM, GPSM2, SPAG5, PLK1, AURKB, AURKA	312	40	20795	9.9976	0.116764	0.00275874	0.00232424
GOTERM_CC_DIRECT	GO:0005814~centriole	11	3.51438	0.000331598	TOP2A, PLK4, STIL, ODF2, PLK1, CCNF, BIRC5, TUBG1, CFAP20, CEP55, AURKA	312	176	20795	4.16567	0.124238	0.00288346	0.00242932
GOTERM_CC_DIRECT	GO:0005730~nucleolus	39	12.4601	0.000374272	TOP2A, SLBP, BLM, FEN1, POP7, LRP1, HMGB2, HJURP, CDCA8, XPC, MCM10, MKI67, PKMYT1, MRM2, SMC2, DSN1, EXOSC10, HAUS7, ZMAT3, EXOSC9, NSD2, NUSAP1, NEK2, POLR2I, PLK4, CBX5, PARP2, CKAP2, VRK1, PIMREG, FANCG, POLA1, ILF3, WEE1, LSM6, KIF18B, KLHL7, MRTO4, DTL	312	1423	20795	1.82669	0.139065	0.00318529	0.00268361
GOTERM_CC_DIRECT	GO:0005815~microtubule organizing center	8	2.55591	0.00049396	CCNA2, CCNB2, STIL, CCNB1, LRP1, CCNE2, KIFC1, CCNF	312	93	20795	5.73339	0.179329	0.00411633	0.00346801
GOTERM_CC_DIRECT	GO:0097149~centralspindlin complex	3	0.958466	0.00066225	RACGAP1, KIF23, ECT2	312	3	20795	66.6506	0.232785	0.00540613	0.00455466
GOTERM_CC_DIRECT	GO:0005643~nuclear pore	8	2.55591	0.000677069	NDC1, NUP205, NUP107, NXT1, POM121C, NUP85, CHMP1B, NUP62	312	98	20795	5.44087	0.237322	0.00541655	0.00456344
GOTERM_CC_DIRECT	GO:0016363~nuclear matrix	9	2.8754	0.000806857	POLA1, BLM, CENPF, PAXIP1, KIF4A, RAD21, ACTL6A, HNRNPA2B1, LMNB1	312	131	20795	4.57905	0.275934	0.00632829	0.00533158
GOTERM_CC_DIRECT	GO:0071005~U2-type precatalytic spliceosome	6	1.91693	0.000884758	LSM7, LSM6, SNRPD1, SNRPA1, SNRPF, LSM5	312	50	20795	7.99808	0.298167	0.00680583	0.00573391
GOTERM_CC_DIRECT	GO:0031965~nuclear membrane	13	4.15335	0.000920274	NDC1, NUP205, NUP107, NUDT1, LMNB2, LMNB1, CENPF, POM121C, NUP85, NUP62, KPNA2, DTL, TMPO	312	274	20795	3.16226	0.308076	0.00694546	0.00585155
GOTERM_CC_DIRECT	GO:1990023~mitotic spindle midzone	4	1.27796	0.00106706	CENPE, KIF18B, PRC1, AURKB	312	14	20795	19.043	0.34757	0.00790413	0.00665923
GOTERM_CC_DIRECT	GO:0016607~nuclear speck	17	5.43131	0.00127543	BARD1, NXT1, HSPB6, NCAPG2, SRSF1, U2AF1, KIF22, CDC25C, SMC4, NDC80, FANCG, DDX39A, SRSF2, SRSF3, SNRPA1, OIP5, SRSF7	312	449	20795	2.52352	0.399802	0.00920277	0.00775333
GOTERM_CC_DIRECT	GO:0045120~pronucleus	3	0.958466	0.00131139	CENPF, EZH2, AURKA	312	4	20795	49.988	0.408387	0.00920277	0.00775333
GOTERM_CC_DIRECT	GO:0043625~delta DNA polymerase complex	3	0.958466	0.00131139	POLD4, POLD1, POLD2	312	4	20795	49.988	0.408387	0.00920277	0.00775333
GOTERM_CC_DIRECT	GO:0090543~Flemming body	5	1.59744	0.00159755	RACGAP1, NUP62, KIF14, KIF23, CEP55	312	34	20795	9.80156	0.47246	0.0108858	0.00917126
GOTERM_CC_DIRECT	GO:0010369~chromocenter	4	1.27796	0.00160565	CBX5, CDCA8, OIP5, AURKB	312	16	20795	16.6627	0.47417	0.0108858	0.00917126
GOTERM_CC_DIRECT	GO:0072687~meiotic spindle	4	1.27796	0.00192826	ASPM, BORA, FBXO5, AURKA	312	17	20795	15.6825	0.537935	0.0128551	0.0108304
GOTERM_CC_DIRECT	GO:0000811~GINS complex	3	0.958466	0.00216406	GINS1, GINS2, GINS3	312	5	20795	39.9904	0.579605	0.0141905	0.0119555
GOTERM_CC_DIRECT	GO:0090734~site of DNA damage	5	1.59744	0.00351148	CBX5, PARP2, RFWD3, XPC, WDR76	312	42	20795	7.9346	0.755139	0.0226547	0.0190866
GOTERM_CC_DIRECT	GO:0005680~anaphase-promoting complex	4	1.27796	0.00413239	CDC20, UBE2C, UBE2S, BUB1B	312	22	20795	12.1183	0.809171	0.0262374	0.022105
GOTERM_CC_DIRECT	GO:0120115~Lsm2-8 complex	3	0.958466	0.0044553	LSM7, LSM6, LSM5	312	7	20795	28.5646	0.832388	0.0278456	0.0234599
GOTERM_CC_DIRECT	GO:1990904~ribonucleoprotein complex	12	3.83387	0.00474089	TOP2A, SLBP, DAZAP1, ILF3, HNRNPA3, CBX5, HNRNPUL1, NUP62, HNRNPA2B1, HNRNPR, BRCA1, RBM12	312	292	20795	2.73907	0.850561	0.0291747	0.0245797
GOTERM_CC_DIRECT	GO:0005664~nuclear origin of replication recognition complex	3	0.958466	0.00588191	ORC6, ORC1, MCM2	312	8	20795	24.994	0.905552	0.0356479	0.0300334
GOTERM_CC_DIRECT	GO:0034451~centriolar satellite	8	2.55591	0.00748188	CENPU, BBS1, RRM1, SPAG5, PLK1, TACC3, NCAPD2, SKA1	312	150	20795	3.5547	0.950412	0.0446679	0.0376327

## Sheet: MF
Category	Term	Count	%	PValue	Genes	List Total	Pop Hits	Pop Total	Fold Enrichment	Bonferroni	Benjamini	FDR
GOTERM_MF_DIRECT	GO:0005515~protein binding	292	93.2907	1.02464e-25	SPON2, JPT1, POP7, NUP107, ARL6IP1, TRRAP, CCNF, NUDT1, ARPC5L, HNRNPR, MKI67, SMC4, SMC2, CDC20, SNRPD1, FTH1, PSMD3, CHEK1, STMN1, PCLAF, FBXO5, GTSE1, TMPO, PIMREG, WDR76, DDX39A, PPP1R3C, SERPING1, KIF20A, ASF1B, SLBP, NUP205, LXN, NLRX1, PAXIP1, CDCA3, CDCA4, NCAPG, CDCA8, XPC, PPL, NCAPH, SKA1, DSN1, POM121C, RACGAP1, NUP85, RAD21, GAR1, RBM12, BARD1, PLK4, BBS1, TNFSF12, PLK1, CDC6, PAICS,…	309	13690	19253	1.32898	5.44082e-23	5.44082e-23	5.10269e-23
GOTERM_MF_DIRECT	GO:0003697~single-stranded DNA binding	19	6.07029	1.28797e-13	BLM, MCM7, HMGB2, XPC, MCM10, HMGB1, WBP11, SMC4, SMC2, RAD51AP1, POLA1, CDC45, MSH2, RPA3, MCM3, MCM4, MCM5, MCM6, MCM2	309	109	19253	10.8609	6.83853e-11	3.41955e-11	3.20703e-11
GOTERM_MF_DIRECT	GO:0005524~ATP binding	66	21.0863	3.70169e-13	TOP2A, TRMU, MCM7, KIF14, BUB1B, KIF11, MKI67, SMC4, KIF15, SMC2, CHEK1, PBK, NEK2, TK1, PDGFRB, RFC5, CCT2, RFC4, LIG1, RFC2, FN3KRP, VRK1, KIF23, KIF22, DCK, MSH6, RAD51C, DDX39A, MELK, MSH2, KIFC1, MCM3, MCM4, MCM5, KIF2C, KIF20A, ROR2, MCM6, MCM2, BLM, DTYMK, NLRX1, TTK, PKMYT1, AURKB, AURKA, ORC1, RAD54L, BUB1, PLK4, RRM1, UBE2C, PLK1, ATAD2, CDC6, PAICS, CENPE, WEE1, UCK2, KIF18B, PSMC4, UB…	309	1546	19253	2.65996	1.96549e-10	6.55199e-11	6.1448e-11
GOTERM_MF_DIRECT	GO:0016887~ATP hydrolysis activity	30	9.58466	8.16659e-11	BLM, MCM7, KIF14, SMC4, KIF15, SMC2, ORC1, RAD54L, RFC5, CCT2, RFC3, RFC4, RFC2, ATAD2, KIF23, CDC6, KIF22, KIF18B, DDX39A, MSH2, PSMC4, KIFC1, MCM3, MCM4, MCM5, KIF2C, KIF20A, MCM6, TRIP13, MCM2	309	432	19253	4.32691	4.33646e-08	1.08411e-08	1.01674e-08
GOTERM_MF_DIRECT	GO:0008017~microtubule binding	24	7.66773	1.38113e-10	SPAG5, PLK1, KIF14, KIF23, KIF11, KIF22, NDC80, SKA1, KIF15, CENPE, CENPF, PSRC1, KIF18B, RACGAP1, KIFC1, REEP4, PRC1, KIF4A, NUSAP1, BIRC5, KIF2C, KIF20A, GTSE1, DLGAP5	309	278	19253	5.37906	7.33382e-08	1.46676e-08	1.37561e-08
GOTERM_MF_DIRECT	GO:0003682~chromatin binding	31	9.90415	3.71578e-10	TOP2A, DNMT1, PCNA, TRRAP, GMNN, SMC4, CENPA, NCAPH, SMC2, CHAF1B, CHAF1A, CDC45, ORC1, EXO1, POLD1, RAD21, NUP62, NSD2, PCLAF, HMGN2, CBX5, PARP2, ACTL6A, ATAD2, MSH6, POLA1, CENPF, MSH2, CKS2, CDK1, EZH2	309	491	19253	3.93387	1.97308e-07	3.16842e-08	2.97151e-08
GOTERM_MF_DIRECT	GO:0017116~single-stranded DNA helicase activity	9	2.8754	4.17682e-10	RFC5, RFC3, RFC4, MCM7, RFC2, MCM3, MCM4, MCM5, MCM2	309	20	19253	28.0383	2.21789e-07	3.16842e-08	2.97151e-08
GOTERM_MF_DIRECT	GO:0003684~damaged DNA binding	13	4.15335	1.05422e-09	FEN1, PCNA, PARP2, HMGB2, XPC, BRCA1, HMGB1, FANCG, UNG, MSH6, MSH2, RPA3, POLD1	309	70	19253	11.5714	5.59791e-07	6.99739e-08	6.56253e-08
GOTERM_MF_DIRECT	GO:0003777~microtubule motor activity	11	3.51438	2.98133e-08	CENPE, KIF18B, KIFC1, KIF4A, KIF14, KIF23, KIF2C, KIF20A, KIF11, KIF22, KIF15	309	59	19253	11.6166	1.58307e-05	1.75898e-06	1.64967e-06
GOTERM_MF_DIRECT	GO:0003688~DNA replication origin binding	7	2.23642	1.11727e-07	POLA1, CDC45, ORC1, MCM10, MCM5, CDC6, MCM2	309	16	19253	27.2595	5.93251e-05	5.93269e-06	5.56399e-06
GOTERM_MF_DIRECT	GO:0003677~DNA binding	52	16.6134	2.26004e-07	TOP2A, FEN1, MCM7, POGK, HJURP, HMGB2, BRCA1, HMGB1, FOXM1, MKI67, EXO1, NUSAP1, TMPO, RFC5, RFC3, RFC4, LIG1, RFC2, KIF22, WDR76, ILF3, RAD51C, MSH2, MCM3, TIMELESS, MCM4, MCM5, MCM6, SNRPA, SIDT2, MCM2, PRIM2, BLM, DNMT1, PCNA, CENPA, RAD51AP1, ORC6, ORC1, POLD1, RAD21, NSD2, POLD2, E2F1, FANCI, NR1H3, POLA1, POLA2, POLE2, KIF4A, RPA3, CRLF3	309	1500	19253	2.15999	0.000120001	1.09098e-05	1.02318e-05
GOTERM_MF_DIRECT	GO:0003689~DNA clamp loader activity	14	4.47284	2.301e-06	RFC5, BLM, RFC3, RFC4, MCM7, RFC2, ATAD2, DDX39A, MCM3, MCM4, RAD54L, MCM5, MCM6, MCM2	309	163	19253	5.35156	0.00122109	0.000101819	9.54914e-05
GOTERM_MF_DIRECT	GO:0000400~four-way junction DNA binding	6	1.91693	7.32481e-06	MSH6, BLM, RAD51C, MSH2, HMGB2, HMGB1	309	18	19253	20.7691	0.00388193	0.000288142	0.000270235
GOTERM_MF_DIRECT	GO:0010997~anaphase-promoting complex binding	5	1.59744	7.59696e-06	CDC20, UBE2S, PLK1, CCNF, FBXO5	309	9	19253	34.6152	0.00402588	0.000288142	0.000270235
GOTERM_MF_DIRECT	GO:0061749~forked DNA-dependent helicase activity	8	2.55591	1.38735e-05	BLM, MCM7, MCM3, RAD54L, MCM4, MCM5, MCM6, MCM2	309	50	19253	9.96919	0.00733981	0.00046794	0.000438859
GOTERM_MF_DIRECT	GO:0009378~four-way junction helicase activity	8	2.55591	1.58624e-05	BLM, MCM7, MCM3, RAD54L, MCM4, MCM5, MCM6, MCM2	309	51	19253	9.77372	0.00838761	0.00046794	0.000438859
GOTERM_MF_DIRECT	GO:0036121~double-stranded DNA helicase activity	8	2.55591	1.58624e-05	BLM, MCM7, MCM3, RAD54L, MCM4, MCM5, MCM6, MCM2	309	51	19253	9.77372	0.00838761	0.00046794	0.000438859
GOTERM_MF_DIRECT	GO:1990518~single-stranded 3'-5' DNA helicase activity	8	2.55591	1.58624e-05	BLM, MCM7, MCM3, RAD54L, MCM4, MCM5, MCM6, MCM2	309	51	19253	9.77372	0.00838761	0.00046794	0.000438859
GOTERM_MF_DIRECT	GO:0017056~structural constituent of nuclear pore	6	1.91693	5.06284e-05	NDC1, NUP205, NUP107, POM121C, NUP85, NUP62	309	26	19253	14.3786	0.0265262	0.00138209	0.0012962
GOTERM_MF_DIRECT	GO:0019901~protein kinase binding	22	7.02875	5.2056e-05	PDGFRB, BORA, PLK1, KIF14, VRK1, KIF11, FOXM1, CDC25C, WDR45, CDC25A, AURKA, CKS1B, CCNA2, POLA1, TPX2, CCNB1, RACGAP1, CCNE2, PRC1, CKS2, KIF20A, FBXO5	309	495	19253	2.76922	0.0272639	0.00138209	0.0012962
GOTERM_MF_DIRECT	GO:0042393~histone binding	13	4.15335	8.31621e-05	ATAD2, HJURP, VRK1, CKS1B, CHAF1B, NASP, CKS2, DNAJC9, NCAPD2, NCAPD3, EZH2, MCM2, ASF1B	309	197	19253	4.11166	0.0432	0.00210281	0.00197213
GOTERM_MF_DIRECT	GO:0003723~RNA binding	44	14.0575	0.000108359	TOP2A, SLBP, DAZAP1, POP7, LRP1, SRSF1, HMGB2, U2AF1, HNRNPR, HMGB1, BRCA1, MKI67, RAD51AP1, EXOSC10, ZMAT3, SNRPD1, EXOSC9, TRA2B, NUSAP1, GAR1, RALY, HMGN2, RBM12, KPNA2, CFAP20, BARD1, DUT, HNRNPA3, WBP11, LSM5, ILF3, LSM7, LSM6, DDX39A, HNRNPUL1, MRTO4, HNRNPA2B1, SRSF2, SRSF3, SNRPA1, SNRPF, SRSF7, SNRPA, EZH2	309	1485	19253	1.84615	0.0559174	0.00261539	0.00245285
GOTERM_MF_DIRECT	GO:0016538~cyclin-dependent protein serine/threonine kinase regulator activity	6	1.91693	0.000143279	CCNA2, CCNB2, CCNB1, CCNE2, CCNF, CKS1B	309	32	19253	11.6826	0.0732639	0.00330787	0.0031023
GOTERM_MF_DIRECT	GO:0070182~DNA polymerase binding	5	1.59744	0.000374191	FANCI, PCNA, PTGES3, HNRNPA2B1, HMGB1	309	22	19253	14.1608	0.180231	0.00827899	0.00776447
GOTERM_MF_DIRECT	GO:0003887~DNA-directed DNA polymerase activity	5	1.59744	0.000727196	POLD4, POLA1, POLD1, POLE2, POLE3	309	26	19253	11.9822	0.320421	0.0154456	0.0144857
GOTERM_MF_DIRECT	GO:0140849~ATP-dependent H2AZ histone chaperone activity	10	3.19489	0.000853162	BLM, DDX39A, MCM7, ATAD2, MCM3, RAD54L, MCM4, MCM5, MCM6, MCM2	309	154	19253	4.04594	0.364423	0.0161796	0.0151741
GOTERM_MF_DIRECT	GO:0140584~chromatin extrusion motor activity	10	3.19489	0.000853162	BLM, DDX39A, MCM7, ATAD2, MCM3, RAD54L, MCM4, MCM5, MCM6, MCM2	309	154	19253	4.04594	0.364423	0.0161796	0.0151741
GOTERM_MF_DIRECT	GO:0140665~ATP-dependent H3-H4 histone complex chaperone activity	10	3.19489	0.000853162	BLM, DDX39A, MCM7, ATAD2, MCM3, RAD54L, MCM4, MCM5, MCM6, MCM2	309	154	19253	4.04594	0.364423	0.0161796	0.0151741
GOTERM_MF_DIRECT	GO:0061775~cohesin loader activity	10	3.19489	0.00093499	BLM, DDX39A, MCM7, ATAD2, MCM3, RAD54L, MCM4, MCM5, MCM6, MCM2	309	156	19253	3.99407	0.391472	0.01712	0.016056
GOTERM_MF_DIRECT	GO:0008094~ATP-dependent activity, acting on DNA	5	1.59744	0.000971218	TOP2A, MSH6, BLM, RFC3, MSH2	309	28	19253	11.1263	0.403077	0.0171906	0.0161222
GOTERM_MF_DIRECT	GO:0004672~protein kinase activity	14	4.47284	0.00126344	PDGFRB, PLK4, PLK1, BUB1B, VRK1, PKMYT1, AURKA, WEE1, CHEK1, CDK2, CDK1, NEK2, ROR2, BUB1	309	303	19253	2.87889	0.488963	0.0216416	0.0202966
GOTERM_MF_DIRECT	GO:0003690~double-stranded DNA binding	8	2.55591	0.00206048	PSMC3IP, RAD51AP1, MSH6, FEN1, MSH2, HMGB2, MCM10, HMGB1	309	111	19253	4.49063	0.665542	0.0341911	0.0320662
GOTERM_MF_DIRECT	GO:0106310~protein serine kinase activity	15	4.79233	0.00239709	PLK4, PLK1, BUB1B, TTK, VRK1, PKMYT1, AURKB, AURKA, MELK, CHEK1, CDK2, PBK, CDK1, NEK2, BUB1	309	365	19253	2.56058	0.720397	0.0385714	0.0361743
GOTERM_MF_DIRECT	GO:0019904~protein domain specific binding	11	3.51438	0.00268874	CCNA2, GPSM2, YWHAQ, TRA2B, CHMP1B, TUBB, CHEK1, CDK2, HMGB2, SRSF7, YWHAH	309	217	19253	3.15844	0.760605	0.0419917	0.0393821
GOTERM_MF_DIRECT	GO:0008574~plus-end-directed microtubule motor activity	4	1.27796	0.0032488	KIF18B, KIF14, KIF11, KIF15	309	19	19253	13.1174	0.822347	0.0492889	0.0462258
GOTERM_MF_DIRECT	GO:0043515~kinetochore binding	3	0.958466	0.00366721	CENPE, TTK, SPDL1	309	6	19253	31.1537	0.857849	0.0526294	0.0493586
GOTERM_MF_DIRECT	GO:0032405~MutLalpha complex binding	3	0.958466	0.00366721	MSH6, PCNA, MSH2	309	6	19253	31.1537	0.857849	0.0526294	0.0493586

## Sheet: REACTOME_PATHWAY
Category	Term	Count	%	PValue	Genes	List Total	Pop Hits	Pop Total	Fold Enrichment	Bonferroni	Benjamini	FDR
REACTOME_PATHWAY	R-HSA-1640170~Cell Cycle	129	41.2141	6.00067e-94	NUP107, ZWILCH, GMNN, HJURP, BUB1B, SMC4, SMC2, CDC20, PTTG1, TUBB3, PSMD3, CHEK1, OIP5, NEK2, FBXO5, GTSE1, TMPO, BORA, LIG1, VRK1, CDC25C, CDC25A, CCNE2, KIF20A, NUP205, BLM, PSMD11, CDCA8, NCAPG, HMMR, PKMYT1, NCAPH, SKA1, CCNB2, DSN1, CCNB1, ORC6, POM121C, ORC1, NUP85, RAD21, GAR1, BARD1, PLK4, UBE2C, ODF2, PLK1, CDC6, ZWINT, NDC80, DHFR, POLA1, TPX2, POLA2, UBE2S, CDK2, CDK1, TOP2A, FEN1, MC…	242	687	11494	8.91844	5.72464e-91	5.73064e-91	4.4585e-91
REACTOME_PATHWAY	R-HSA-69278~Cell Cycle, Mitotic	114	36.4217	8.61164e-86	NUP107, ZWILCH, GMNN, BUB1B, SMC4, SMC2, CDC20, PTTG1, TUBB3, PSMD3, NEK2, FBXO5, GTSE1, TMPO, BORA, LIG1, VRK1, CDC25C, CDC25A, CCNE2, KIF20A, NUP205, PSMD11, CDCA8, NCAPG, HMMR, PKMYT1, NCAPH, SKA1, CCNB2, DSN1, CCNB1, ORC6, POM121C, ORC1, NUP85, RAD21, PLK4, UBE2C, ODF2, PLK1, CDC6, ZWINT, NDC80, DHFR, POLA1, TPX2, POLA2, UBE2S, CDK2, CDK1, TOP2A, FEN1, MCM7, NCAPG2, MCM10, FOXM1, CKS1B, LMNB1…	242	554	11494	9.77352	8.21551e-83	4.11206e-83	3.19922e-83
REACTOME_PATHWAY	R-HSA-69620~Cell Cycle Checkpoints	66	21.0863	6.39401e-51	NUP107, MCM7, ZWILCH, BUB1B, MCM10, BRCA1, CDC20, YWHAQ, EXO1, PSMD3, CHEK1, SPDL1, GTSE1, YWHAH, RFC5, RFC3, RFC4, RFC2, CDC25C, CDC25A, CCNA2, DBF4, CCNE2, MCM3, BIRC5, MCM4, MCM5, KIF2C, MCM6, MCM2, BLM, PSMD11, CDCA8, PKMYT1, CENPA, SKA1, AURKB, CCNB2, DSN1, CCNB1, ORC6, CDC45, ORC1, NUP85, NSD2, BUB3, BUB1, BARD1, CENPU, UBE2C, PLK1, CDC6, NDC80, ZWINT, CENPE, CENPF, WEE1, PSMC4, UBE2S, RPA3…	242	278	11494	11.276	6.09989e-48	2.03543e-48	1.58358e-48
REACTOME_PATHWAY	R-HSA-69242~S Phase	44	14.0575	1.58858e-37	PRIM2, FEN1, PSMD11, PCNA, MCM7, PRIM1, GMNN, CKS1B, POLD4, ORC6, CDC45, ORC1, POLD1, RAD21, PSMD3, POLD2, E2F1, RFC5, GINS1, GINS2, RFC3, RFC4, LIG1, RFC2, UBE2C, GINS3, CDC6, CDC25A, CCNA2, POLA1, POLA2, WEE1, CCNE2, PSMC4, UBE2S, RPA3, POLE2, POLE3, CDK2, MCM3, MCM4, MCM5, MCM6, MCM2	242	150	11494	13.9321	1.5155e-34	3.79273e-35	2.95079e-35
REACTOME_PATHWAY	R-HSA-69239~Synthesis of DNA	39	12.4601	4.86549e-37	PRIM2, FEN1, PSMD11, PCNA, MCM7, PRIM1, GMNN, POLD4, ORC6, CDC45, ORC1, POLD1, PSMD3, POLD2, RFC5, GINS1, GINS2, RFC3, RFC4, LIG1, RFC2, UBE2C, GINS3, CDC6, CCNA2, POLA1, POLA2, CCNE2, PSMC4, UBE2S, RPA3, POLE2, POLE3, CDK2, MCM3, MCM4, MCM5, MCM6, MCM2	242	108	11494	17.1513	4.64167e-34	9.29308e-35	7.23011e-35
REACTOME_PATHWAY	R-HSA-69190~DNA strand elongation	25	7.98722	1.47479e-34	PRIM2, FEN1, PCNA, MCM7, PRIM1, POLD4, CDC45, POLD1, POLD2, RFC5, GINS1, GINS2, RFC3, RFC4, LIG1, RFC2, GINS3, POLA1, POLA2, RPA3, MCM3, MCM4, MCM5, MCM6, MCM2	242	32	11494	37.1061	1.40695e-31	2.34738e-32	1.82628e-32
REACTOME_PATHWAY	R-HSA-68886~M Phase	61	19.4888	2.1946e-34	NUP107, ZWILCH, NCAPG2, BUB1B, SMC4, LMNB1, SMC2, CDC20, PTTG1, TUBB3, PSMD3, NUP62, NEK2, FBXO5, SPDL1, TMPO, NDC1, TUBB, VRK1, KIF23, TUBG1, ESPL1, BIRC5, KIF2C, KIF20A, NUP205, PSMD11, NCAPG, CDCA8, CENPA, NCAPH, SKA1, AURKB, CCNB2, DSN1, CCNB1, POM121C, HAUS7, NUP85, RAD21, BUB3, BUB1, PLK4, CENPU, UBE2C, ODF2, PLK1, TUBB4B, NDC80, ZWINT, CENPE, CENPF, PSMC4, UBE2S, CDK1, CENPM, CENPN, NCAPD2…	242	411	11494	7.04927	2.09365e-31	2.99406e-32	2.32941e-32
REACTOME_PATHWAY	R-HSA-453279~Mitotic G1 phase and G1/S transition	39	12.4601	2.56784e-32	TOP2A, PRIM2, PSMD11, PCNA, MCM7, PRIM1, GMNN, MCM10, CKS1B, CCNB1, ORC6, CDC45, ORC1, PSMD3, E2F1, MYBL2, FBXO5, TK1, RRM2, CDC6, CDC25A, DHFR, CCNA2, POLA1, POLA2, WEE1, DBF4, CCNE2, PSMC4, RPA3, POLE2, POLE3, CDK2, MCM3, CDK1, MCM4, MCM5, MCM6, MCM2	242	139	11494	13.3262	2.44972e-29	3.06536e-30	2.38489e-30
REACTOME_PATHWAY	R-HSA-69206~G1/S Transition	37	11.8211	5.84546e-32	PRIM2, PSMD11, PCNA, MCM7, PRIM1, GMNN, MCM10, CKS1B, CCNB1, ORC6, CDC45, ORC1, PSMD3, E2F1, FBXO5, TK1, RRM2, CDC6, CDC25A, DHFR, CCNA2, POLA1, POLA2, WEE1, DBF4, CCNE2, PSMC4, RPA3, POLE2, POLE3, CDK2, MCM3, CDK1, MCM4, MCM5, MCM6, MCM2	242	122	11494	14.4045	5.57657e-29	6.20268e-30	4.82575e-30
REACTOME_PATHWAY	R-HSA-2555396~Mitotic Metaphase and Anaphase	45	14.377	1.04471e-30	NUP205, PSMD11, NUP107, ZWILCH, CDCA8, BUB1B, CENPA, SKA1, AURKB, LMNB1, CDC20, CCNB2, DSN1, CCNB1, PTTG1, TUBB3, NUP85, RAD21, PSMD3, NUP62, FBXO5, BUB3, SPDL1, BUB1, TMPO, NDC1, CENPU, UBE2C, PLK1, VRK1, TUBB4B, NDC80, ZWINT, CENPE, CENPF, ESPL1, PSMC4, UBE2S, CDK1, BIRC5, CENPM, CENPN, KIF2C, MAD2L1, SPC25	242	224	11494	9.54158	9.96657e-28	9.97702e-29	7.76223e-29
REACTOME_PATHWAY	R-HSA-68882~Mitotic Anaphase	44	14.0575	1.16815e-29	NUP205, PSMD11, NUP107, ZWILCH, CDCA8, BUB1B, CENPA, SKA1, AURKB, LMNB1, CDC20, CCNB2, DSN1, CCNB1, PTTG1, TUBB3, NUP85, RAD21, PSMD3, NUP62, BUB3, SPDL1, BUB1, TMPO, NDC1, CENPU, UBE2C, PLK1, VRK1, TUBB4B, NDC80, ZWINT, CENPE, CENPF, ESPL1, PSMC4, UBE2S, CDK1, BIRC5, CENPM, CENPN, KIF2C, MAD2L1, SPC25	242	223	11494	9.37138	1.11442e-26	1.01417e-27	7.89034e-28
REACTOME_PATHWAY	R-HSA-69306~DNA Replication	41	13.099	1.49675e-29	PRIM2, FEN1, PSMD11, PCNA, MCM7, PRIM1, GMNN, MCM10, POLD4, ORC6, CDC45, ORC1, POLD1, PSMD3, POLD2, RFC5, GINS1, GINS2, RFC3, RFC4, LIG1, RFC2, UBE2C, GINS3, CDC6, CCNA2, POLA1, POLA2, DBF4, CCNE2, PSMC4, UBE2S, RPA3, POLE2, POLE3, CDK2, MCM3, MCM4, MCM5, MCM6, MCM2	242	186	11494	10.4695	1.4279e-26	1.19116e-27	9.26735e-28
REACTOME_PATHWAY	R-HSA-68877~Mitotic Prometaphase	42	13.4185	1.09574e-28	NUP107, ZWILCH, NCAPG, CDCA8, BUB1B, SMC4, CENPA, NCAPH, SKA1, AURKB, SMC2, CDC20, CCNB2, DSN1, CCNB1, HAUS7, TUBB3, NUP85, RAD21, NEK2, BUB3, SPDL1, BUB1, PLK4, CENPU, ODF2, TUBB, PLK1, TUBB4B, TUBG1, NDC80, ZWINT, CENPE, CENPF, CDK1, BIRC5, CENPM, CENPN, KIF2C, NCAPD2, MAD2L1, SPC25	242	208	11494	9.59051	1.04534e-25	8.04948e-27	6.26258e-27
REACTOME_PATHWAY	R-HSA-69481~G2/M Checkpoints	37	11.8211	6.75374e-28	BLM, PSMD11, MCM7, MCM10, BRCA1, PKMYT1, CCNB2, CCNB1, ORC6, CDC45, ORC1, YWHAQ, EXO1, PSMD3, CHEK1, NSD2, GTSE1, YWHAH, BARD1, RFC5, RFC3, RFC4, RFC2, CDC6, CDC25C, CDC25A, WEE1, DBF4, PSMC4, RPA3, CDK2, MCM3, CDK1, MCM4, MCM5, MCM6, MCM2	242	155	11494	11.3377	6.44306e-25	4.60701e-26	3.5843e-26
REACTOME_PATHWAY	R-HSA-68962~Activation of the pre-replicative complex	21	6.70927	5.42627e-26	PRIM2, MCM7, PRIM1, GMNN, MCM10, CDC6, POLA1, POLA2, ORC6, DBF4, CDC45, ORC1, RPA3, POLE2, CDK2, POLE3, MCM3, MCM4, MCM5, MCM6, MCM2	242	33	11494	30.2246	5.17666e-23	3.45472e-24	2.68781e-24
REACTOME_PATHWAY	R-HSA-176187~Activation of ATR in response to replication stress	21	6.70927	1.39295e-24	RFC5, RFC3, RFC4, MCM7, RFC2, MCM10, CDC6, CDC25C, CDC25A, ORC6, DBF4, CDC45, ORC1, RPA3, CHEK1, CDK2, MCM3, MCM4, MCM5, MCM6, MCM2	242	37	11494	26.9571	1.32887e-21	8.31416e-23	6.4685e-23
REACTOME_PATHWAY	R-HSA-2500257~Resolution of Sister Chromatid Cohesion	31	9.90415	2.21686e-23	NUP107, ZWILCH, CDCA8, BUB1B, CENPA, SKA1, AURKB, CDC20, CCNB2, DSN1, CCNB1, TUBB3, NUP85, RAD21, BUB3, SPDL1, BUB1, CENPU, PLK1, TUBB4B, NDC80, ZWINT, CENPE, CENPF, CDK1, BIRC5, CENPM, CENPN, KIF2C, MAD2L1, SPC25	242	129	11494	11.4137	2.11488e-20	1.24535e-21	9.68896e-22
REACTOME_PATHWAY	R-HSA-2467813~Separation of Sister Chromatids	35	11.1821	3.1044e-23	PSMD11, NUP107, ZWILCH, CDCA8, BUB1B, CENPA, SKA1, AURKB, CDC20, DSN1, PTTG1, TUBB3, NUP85, RAD21, PSMD3, BUB3, SPDL1, BUB1, CENPU, UBE2C, PLK1, TUBB4B, NDC80, ZWINT, CENPE, CENPF, ESPL1, PSMC4, UBE2S, BIRC5, CENPM, CENPN, KIF2C, MAD2L1, SPC25	242	180	11494	9.23531	2.96159e-20	1.64705e-21	1.28143e-21
REACTOME_PATHWAY	R-HSA-69618~Mitotic Spindle Checkpoint	27	8.6262	1.40263e-20	NUP107, ZWILCH, CDCA8, BUB1B, CENPA, SKA1, AURKB, CDC20, DSN1, NUP85, BUB3, SPDL1, BUB1, CENPU, UBE2C, PLK1, NDC80, ZWINT, CENPE, CENPF, UBE2S, BIRC5, CENPM, CENPN, KIF2C, MAD2L1, SPC25	242	110	11494	11.6581	1.33811e-17	7.05008e-19	5.48504e-19
REACTOME_PATHWAY	R-HSA-141444~Amplification of signal from unattached kinetochores via a MAD2 inhibitory signal	25	7.98722	4.74592e-20	NUP107, ZWILCH, CDCA8, BUB1B, CENPA, SKA1, AURKB, CDC20, DSN1, NUP85, BUB3, SPDL1, BUB1, CENPU, PLK1, NDC80, ZWINT, CENPE, CENPF, BIRC5, CENPM, CENPN, KIF2C, MAD2L1, SPC25	242	93	11494	12.7677	4.5276e-17	2.15826e-18	1.67915e-18
REACTOME_PATHWAY	R-HSA-141424~Amplification of signal from the kinetochores	25	7.98722	4.74592e-20	NUP107, ZWILCH, CDCA8, BUB1B, CENPA, SKA1, AURKB, CDC20, DSN1, NUP85, BUB3, SPDL1, BUB1, CENPU, PLK1, NDC80, ZWINT, CENPE, CENPF, BIRC5, CENPM, CENPN, KIF2C, MAD2L1, SPC25	242	93	11494	12.7677	4.5276e-17	2.15826e-18	1.67915e-18
REACTOME_PATHWAY	R-HSA-69186~Lagging Strand Synthesis	15	4.79233	7.48644e-20	RFC5, PRIM2, FEN1, RFC3, RFC4, PCNA, LIG1, RFC2, PRIM1, POLD4, POLA1, POLA2, RPA3, POLD1, POLD2	242	20	11494	35.6219	7.14206e-17	3.24979e-18	2.52837e-18
REACTOME_PATHWAY	R-HSA-9648025~EML4 and NUDC in mitotic spindle formation	27	8.6262	1.18802e-19	NUP107, ZWILCH, CDCA8, BUB1B, CENPA, SKA1, AURKB, CDC20, DSN1, TUBB3, NUP85, BUB3, SPDL1, BUB1, CENPU, PLK1, TUBB4B, NDC80, ZWINT, CENPE, CENPF, BIRC5, CENPM, CENPN, KIF2C, MAD2L1, SPC25	242	119	11494	10.7764	1.13337e-16	4.93286e-18	3.83782e-18
REACTOME_PATHWAY	R-HSA-180786~Extension of Telomeres	19	6.07029	4.73104e-18	RFC5, PRIM2, BLM, FEN1, RFC3, RFC4, PCNA, LIG1, RFC2, PRIM1, CCNA2, POLD4, POLA1, POLA2, RPA3, POLD1, POLD2, CDK2, GAR1	242	51	11494	17.6945	4.51342e-15	1.88256e-16	1.46465e-16
REACTOME_PATHWAY	R-HSA-5663220~RHO GTPases Activate Formins	27	8.6262	1.26208e-17	NUP107, ZWILCH, CDCA8, BUB1B, CENPA, SKA1, AURKB, CDC20, DSN1, TUBB3, NUP85, BUB3, SPDL1, BUB1, CENPU, PLK1, TUBB4B, NDC80, ZWINT, CENPE, CENPF, BIRC5, CENPM, CENPN, KIF2C, MAD2L1, SPC25	242	142	11494	9.0309	1.20402e-14	4.63571e-16	3.60663e-16
REACTOME_PATHWAY	R-HSA-73886~Chromosome Maintenance	27	8.6262	1.26208e-17	PRIM2, BLM, FEN1, PCNA, PRIM1, HJURP, CENPA, POLD4, POLD1, POLD2, GAR1, OIP5, POLR2I, RFC5, CENPU, RFC3, RFC4, LIG1, RFC2, CCNA2, POLA1, POLA2, MIS18A, RPA3, CDK2, CENPM, CENPN	242	142	11494	9.0309	1.20402e-14	4.63571e-16	3.60663e-16
REACTOME_PATHWAY	R-HSA-453274~Mitotic G2-G2/M phases	30	9.58466	2.6463e-17	PSMD11, HMMR, PKMYT1, FOXM1, AURKA, CCNB2, CCNB1, HAUS7, TUBB3, PSMD3, E2F1, NEK2, MYBL2, GTSE1, PLK4, BORA, ODF2, TUBB, PLK1, TUBB4B, CDC25C, TUBG1, CDC25A, CCNA2, TPX2, CENPF, WEE1, PSMC4, CDK2, CDK1	242	190	11494	7.49935	2.52457e-14	9.36006e-16	7.28222e-16
REACTOME_PATHWAY	R-HSA-174417~Telomere C-strand (Lagging Strand) Synthesis	16	5.11182	5.47507e-17	RFC5, PRIM2, BLM, FEN1, RFC3, RFC4, PCNA, LIG1, RFC2, PRIM1, POLD4, POLA1, POLA2, RPA3, POLD1, POLD2	242	34	11494	22.351	5.22322e-14	1.86739e-15	1.45285e-15
REACTOME_PATHWAY	R-HSA-69091~Polymerase switching	12	3.83387	9.40236e-17	RFC5, PRIM2, POLD4, POLA1, POLA2, RFC3, RFC4, PCNA, RFC2, POLD1, PRIM1, POLD2	242	14	11494	40.7107	1.05915e-13	2.99308e-15	2.32865e-15
REACTOME_PATHWAY	R-HSA-69109~Leading Strand Synthesis	12	3.83387	9.40236e-17	RFC5, PRIM2, POLD4, POLA1, POLA2, RFC3, RFC4, PCNA, RFC2, POLD1, PRIM1, POLD2	242	14	11494	40.7107	1.05915e-13	2.99308e-15	2.32865e-15
REACTOME_PATHWAY	R-HSA-69275~G2/M Transition	29	9.26518	1.86122e-16	PSMD11, HMMR, PKMYT1, FOXM1, AURKA, CCNB2, CCNB1, HAUS7, TUBB3, PSMD3, NEK2, MYBL2, GTSE1, PLK4, BORA, ODF2, TUBB, PLK1, TUBB4B, CDC25C, TUBG1, CDC25A, CCNA2, TPX2, CENPF, WEE1, PSMC4, CDK2, CDK1	242	188	11494	7.32649	2.11831e-13	5.73377e-15	4.46093e-15
REACTOME_PATHWAY	R-HSA-73894~DNA Repair	37	11.8211	5.42748e-16	BLM, FEN1, PAXIP1, PCNA, XPC, BRCA1, RAD51AP1, POLD4, EXO1, POLD1, CHEK1, NSD2, POLD2, USP1, PCLAF, KPNA2, POLR2I, BARD1, RFC5, FANCI, RFC3, RFC4, LIG1, RFC2, PARP2, ACTL6A, FANCG, MSH6, CCNA2, RAD51C, MSH2, RPA3, POLE2, POLE3, CDK2, TIMELESS, DTL	242	338	11494	5.19925	5.29576e-13	1.61976e-14	1.26019e-14
REACTOME_PATHWAY	R-HSA-69002~DNA Replication Pre-Initiation	26	8.30671	7.62595e-16	PRIM2, PSMD11, MCM7, PRIM1, GMNN, MCM10, ORC6, CDC45, ORC1, PSMD3, UBE2C, CDC6, POLA1, POLA2, DBF4, PSMC4, UBE2S, RPA3, POLE2, POLE3, CDK2, MCM3, MCM4, MCM5, MCM6, MCM2	242	151	11494	8.1781	7.41407e-13	2.2069e-14	1.717e-14
REACTOME_PATHWAY	R-HSA-110373~Resolution of AP sites via the multiple-nucleotide patch replacement pathway	14	4.47284	8.78496e-16	RFC5, FEN1, RFC3, RFC4, PCNA, LIG1, PARP2, RFC2, POLD4, RPA3, POLD1, POLE2, POLD2, POLE3	242	26	11494	25.5747	8.47322e-13	2.46754e-14	1.91977e-14
REACTOME_PATHWAY	R-HSA-5651801~PCNA-Dependent Long Patch Base Excision Repair	13	4.15335	1.34786e-15	RFC5, FEN1, RFC3, RFC4, PCNA, LIG1, RFC2, POLD4, RPA3, POLD1, POLE2, POLD2, POLE3	242	21	11494	29.4022	1.27098e-12	3.67773e-14	2.86131e-14
REACTOME_PATHWAY	R-HSA-174143~APC/C-mediated degradation of cell cycle proteins	19	6.07029	1.07709e-14	PSMD11, UBE2C, PLK1, BUB1B, AURKB, AURKA, CCNA2, CDC20, CCNB1, PTTG1, PSMC4, UBE2S, PSMD3, CDK2, CDK1, NEK2, BUB3, FBXO5, MAD2L1	242	75	11494	12.0323	1.02738e-11	2.78007e-13	2.16292e-13
REACTOME_PATHWAY	R-HSA-453276~Regulation of mitotic cell cycle	19	6.07029	1.07709e-14	PSMD11, UBE2C, PLK1, BUB1B, AURKB, AURKA, CCNA2, CDC20, CCNB1, PTTG1, PSMC4, UBE2S, PSMD3, CDK2, CDK1, NEK2, BUB3, FBXO5, MAD2L1	242	75	11494	12.0323	1.02738e-11	2.78007e-13	2.16292e-13
REACTOME_PATHWAY	R-HSA-5693538~Homology Directed Repair	24	7.66773	1.79726e-14	RFC5, BARD1, BLM, FEN1, RFC3, RFC4, PCNA, PARP2, RFC2, BRCA1, RAD51AP1, CCNA2, POLD4, RAD51C, EXO1, RPA3, POLD1, POLE2, NSD2, POLD2, CHEK1, CDK2, POLE3, TIMELESS	242	142	11494	8.02747	1.71583e-11	4.51679e-13	3.51411e-13
REACTOME_PATHWAY	R-HSA-5693532~DNA Double-Strand Break Repair	26	8.30671	1.9057e-14	BLM, FEN1, PAXIP1, PCNA, BRCA1, RAD51AP1, POLD4, EXO1, POLD1, CHEK1, NSD2, POLD2, KPNA2, BARD1, RFC5, RFC3, RFC4, RFC2, PARP2, CCNA2, RAD51C, RPA3, POLE2, POLE3, CDK2, TIMELESS	242	173	11494	7.13811	1.82174e-11	4.66652e-13	3.6306e-13
REACTOME_PATHWAY	R-HSA-69183~Processive synthesis on the lagging strand	11	3.51438	3.73502e-14	PRIM2, POLD4, POLA1, POLA2, FEN1, PCNA, LIG1, POLD1, PRIM1, RPA3, POLD2	242	15	11494	34.8303	3.55875e-11	8.91737e-13	6.93781e-13
REACTOME_PATHWAY	R-HSA-5685942~HDR through Homologous Recombination (HRR)	18	5.7508	4.88314e-14	RFC5, BARD1, BLM, RFC3, RFC4, PCNA, RFC2, BRCA1, RAD51AP1, POLD4, RAD51C, EXO1, RPA3, POLD1, POLE2, POLD2, CHEK1, POLE3	242	70	11494	12.2132	4.66027e-11	1.13741e-12	8.84921e-13
REACTOME_PATHWAY	R-HSA-176974~Unwinding of DNA	10	3.19489	1.40671e-13	GINS1, GINS2, CDC45, MCM7, GINS3, MCM3, MCM4, MCM5, MCM6, MCM2	242	12	11494	39.5799	1.34195e-10	3.1986e-12	2.48855e-12
REACTOME_PATHWAY	R-HSA-110314~Recognition of DNA damage by PCNA-containing replication complex	13	4.15335	3.40336e-13	RFC5, RFC3, RFC4, PCNA, RFC2, POLD4, RPA3, POLD1, POLE2, POLD2, POLE3, USP1, DTL	242	30	11494	20.5815	3.2463e-10	7.55862e-12	5.88068e-12
REACTOME_PATHWAY	R-HSA-69052~Switching of origins to a post-replicative state	18	5.7508	4.18758e-13	PSMD11, MCM7, UBE2C, GMNN, CDC6, CCNA2, ORC6, ORC1, CCNE2, PSMC4, UBE2S, PSMD3, CDK2, MCM3, MCM4, MCM5, MCM6, MCM2	242	79	11494	10.8218	3.99512e-10	9.08896e-12	7.0713e-12
REACTOME_PATHWAY	R-HSA-73933~Resolution of Abasic Sites (AP sites)	14	4.47284	5.49009e-13	RFC5, FEN1, RFC3, RFC4, PCNA, LIG1, PARP2, RFC2, POLD4, RPA3, POLD1, POLE2, POLD2, POLE3	242	39	11494	17.0498	5.23751e-10	1.16512e-11	9.06475e-12
REACTOME_PATHWAY	R-HSA-5693567~HDR through Homologous Recombination (HRR) or Single Strand Annealing (SSA)	22	7.02875	5.88792e-13	RFC5, BARD1, BLM, RFC3, RFC4, PCNA, RFC2, BRCA1, RAD51AP1, CCNA2, POLD4, RAD51C, EXO1, RPA3, POLD1, POLE2, NSD2, POLD2, CHEK1, CDK2, POLE3, TIMELESS	242	135	11494	7.74007	5.61669e-10	1.22238e-11	9.51028e-12
REACTOME_PATHWAY	R-HSA-69166~Removal of the Flap Intermediate	10	3.19489	1.2338e-12	PRIM2, POLD4, POLA1, POLA2, FEN1, PCNA, POLD1, PRIM1, RPA3, POLD2	242	14	11494	33.9256	1.17704e-09	2.50697e-11	1.95045e-11
REACTOME_PATHWAY	R-HSA-174411~Polymerase switching on the C-strand of the telomere	12	3.83387	1.60619e-12	RFC5, PRIM2, POLD4, POLA1, POLA2, RFC3, RFC4, PCNA, RFC2, POLD1, PRIM1, POLD2	242	26	11494	21.9212	1.53228e-09	3.13043e-11	2.43551e-11
REACTOME_PATHWAY	R-HSA-5696397~Gap-filling DNA repair synthesis and ligation in GG-NER	12	3.83387	1.60619e-12	RFC5, POLD4, RFC3, RFC4, PCNA, LIG1, RFC2, POLD1, POLE2, RPA3, POLD2, POLE3	242	26	11494	21.9212	1.53228e-09	3.13043e-11	2.43551e-11
REACTOME_PATHWAY	R-HSA-195258~RHO GTPase Effectors	32	10.2236	2.1255e-12	NUP107, ZWILCH, KIF14, CDCA8, BUB1B, CENPA, SKA1, AURKB, CDC20, DSN1, YWHAQ, TUBB3, NUP85, BUB3, SPDL1, BUB1, YWHAH, CENPU, PLK1, TUBB4B, CDC25C, NDC80, ZWINT, CENPE, CENPF, PRC1, BIRC5, CENPM, CENPN, KIF2C, MAD2L1, SPC25	242	331	11494	4.59175	2.02775e-09	4.05971e-11	3.1585e-11
REACTOME_PATHWAY	R-HSA-157579~Telomere Maintenance	20	6.38978	2.18368e-12	RFC5, PRIM2, BLM, FEN1, RFC3, RFC4, PCNA, LIG1, RFC2, PRIM1, CCNA2, POLD4, POLA1, POLA2, RPA3, POLD1, POLD2, CDK2, GAR1, POLR2I	242	114	11494	8.33261	2.08325e-09	4.08905e-11	3.18132e-11
REACTOME_PATHWAY	R-HSA-156711~Polo-like kinase mediated events	10	3.19489	6.79656e-12	CCNB2, CENPF, WEE1, CCNB1, PLK1, MYBL2, PKMYT1, FOXM1, CDC25C, CDC25A	242	16	11494	29.6849	6.48392e-09	1.24821e-10	9.71124e-11
REACTOME_PATHWAY	R-HSA-73893~DNA Damage Bypass	14	4.47284	1.10295e-11	RFC5, RFC3, RFC4, PCNA, RFC2, POLD4, RPA3, POLD1, POLE2, POLD2, POLE3, USP1, PCLAF, DTL	242	48	11494	13.853	1.05222e-08	1.9874e-10	1.54622e-10
REACTOME_PATHWAY	R-HSA-5656169~Termination of translesion DNA synthesis	12	3.83387	2.40023e-11	RFC5, POLD4, RFC3, RFC4, PCNA, RFC2, POLD1, POLE2, RPA3, POLD2, POLE3, PCLAF	242	32	11494	17.811	2.28982e-08	4.24486e-10	3.30254e-10
REACTOME_PATHWAY	R-HSA-69273~Cyclin A/B1/B2 associated events during G2/M transition	11	3.51438	3.38221e-11	CCNA2, CCNB2, WEE1, CCNB1, PLK1, CDK2, CDK1, PKMYT1, FOXM1, CDC25C, CDC25A	242	25	11494	20.8982	3.22663e-08	5.87275e-10	4.56906e-10
REACTOME_PATHWAY	R-HSA-176814~Activation of APC/C and APC/C:Cdc20 mediated degradation of mitotic proteins	15	4.79233	4.10619e-11	PSMD11, UBE2C, PLK1, BUB1B, CCNA2, CDC20, CCNB1, PTTG1, PSMC4, UBE2S, PSMD3, CDK1, NEK2, BUB3, MAD2L1	242	64	11494	11.1318	3.91731e-08	7.00252e-10	5.44804e-10
REACTOME_PATHWAY	R-HSA-72203~Processing of Capped Intron-Containing Pre-mRNA	28	8.94569	4.77615e-11	SLBP, NUP205, NUP107, NXT1, SRSF1, U2AF1, HNRNPR, USP39, POM121C, NUP85, SNRPD1, TRA2B, NUP62, POLR2I, NDC1, HNRNPA3, WBP11, LSM5, LSM7, LSM6, DDX39A, HNRNPA2B1, SRSF2, SRSF3, SNRPA1, SNRPF, SRSF7, SNRPA	242	285	11494	4.66626	4.55645e-08	8.00215e-10	6.22576e-10
REACTOME_PATHWAY	R-HSA-5358565~Mismatch repair (MMR) directed by MSH2:MSH6 (MutSalpha)	9	2.8754	8.96591e-11	MSH6, POLD4, PCNA, MSH2, LIG1, EXO1, POLD1, RPA3, POLD2	242	14	11494	30.5331	8.55347e-08	1.47628e-09	1.14856e-09
REACTOME_PATHWAY	R-HSA-176408~Regulation of APC/C activators between G1/S and early anaphase	15	4.79233	9.81499e-11	PSMD11, UBE2C, PLK1, BUB1B, CCNA2, CDC20, CCNB1, PSMC4, UBE2S, PSMD3, CDK2, CDK1, BUB3, FBXO5, MAD2L1	242	68	11494	10.477	9.3635e-08	1.5887e-09	1.23602e-09
REACTOME_PATHWAY	R-HSA-69473~G2/M DNA damage checkpoint	17	5.43131	1.07359e-10	RFC5, BARD1, BLM, RFC3, RFC4, RFC2, BRCA1, CDC25C, WEE1, CCNB1, YWHAQ, EXO1, RPA3, NSD2, CHEK1, CDK1, YWHAH	242	95	11494	8.49926	1.02421e-07	1.7088e-09	1.32946e-09
REACTOME_PATHWAY	R-HSA-68949~Orc1 removal from chromatin	14	4.47284	1.49786e-10	PSMD11, MCM7, CDC6, CCNA2, ORC6, ORC1, PSMC4, PSMD3, CDK2, MCM3, MCM4, MCM5, MCM6, MCM2	242	58	11494	11.4645	1.42895e-07	2.345e-09	1.82444e-09
REACTOME_PATHWAY	R-HSA-5358508~Mismatch Repair	9	2.8754	1.88666e-10	MSH6, POLD4, PCNA, MSH2, LIG1, EXO1, POLD1, RPA3, POLD2	242	15	11494	28.4975	1.79987e-07	2.90606e-09	2.26094e-09
REACTOME_PATHWAY	R-HSA-69205~G1/S-Specific Transcription	11	3.51438	1.92522e-10	DHFR, POLA1, RRM2, PCNA, CDC45, ORC1, CDK1, E2F1, TK1, CDC6, FBXO5	242	29	11494	18.0157	1.83666e-07	2.9184e-09	2.27054e-09
REACTOME_PATHWAY	R-HSA-110313~Translesion synthesis by Y family DNA polymerases bypasses lesions on DNA template	12	3.83387	2.73911e-10	RFC5, POLD4, RFC3, RFC4, PCNA, RFC2, POLD1, POLE2, RPA3, POLD2, POLE3, PCLAF	242	39	11494	14.6141	2.61311e-07	4.08727e-09	3.17994e-09
REACTOME_PATHWAY	R-HSA-9675135~Diseases of DNA repair	13	4.15335	4.23035e-10	RFC5, BARD1, BLM, RFC3, RFC4, RFC2, BRCA1, RAD51AP1, MSH6, RAD51C, MSH2, EXO1, RPA3	242	51	11494	12.1068	4.03576e-07	6.21536e-09	4.83562e-09
REACTOME_PATHWAY	R-HSA-176409~APC/C:Cdc20 mediated degradation of mitotic proteins	14	4.47284	4.52789e-10	PSMD11, UBE2C, BUB1B, CCNA2, CDC20, CCNB1, PTTG1, PSMC4, UBE2S, PSMD3, CDK1, NEK2, BUB3, MAD2L1	242	63	11494	10.5546	4.31961e-07	6.55172e-09	5.09731e-09
REACTOME_PATHWAY	R-HSA-5696400~Dual Incision in GG-NER	12	3.83387	4.97581e-10	RFC5, POLD4, RFC3, RFC4, PCNA, PARP2, RFC2, POLD1, POLE2, RPA3, POLD2, POLE3	242	41	11494	13.9012	4.74692e-07	7.09239e-09	5.51795e-09
REACTOME_PATHWAY	R-HSA-2980766~Nuclear Envelope Breakdown	13	4.15335	5.39836e-10	NDC1, NUP205, NUP107, PLK1, VRK1, LMNB1, CCNB2, CCNB1, POM121C, NUP85, NUP62, CDK1, TMPO	242	52	11494	11.874	5.15003e-07	7.58152e-09	5.8985e-09
REACTOME_PATHWAY	R-HSA-5693579~Homologous DNA Pairing and Strand Exchange	12	3.83387	8.72975e-10	RFC5, BARD1, RAD51AP1, BLM, RFC3, RFC4, RAD51C, EXO1, RFC2, RPA3, CHEK1, BRCA1	242	43	11494	13.2547	8.32818e-07	1.20825e-08	9.40029e-09
REACTOME_PATHWAY	R-HSA-2514853~Condensation of Prometaphase Chromosomes	8	2.55591	1.18335e-09	CCNB2, CCNB1, CDK1, NCAPG, NCAPD2, SMC4, NCAPH, SMC2	242	12	11494	31.6639	1.12892e-06	1.61443e-08	1.25604e-08
REACTOME_PATHWAY	R-HSA-4615885~SUMOylation of DNA replication proteins	12	3.83387	1.91543e-09	TOP2A, NDC1, NUP205, NUP107, PCNA, POM121C, NUP85, NUP62, CDCA8, BIRC5, AURKB, AURKA	242	46	11494	12.3902	1.82732e-06	2.57638e-08	2.00445e-08
REACTOME_PATHWAY	R-HSA-5696399~Global Genome Nucleotide Excision Repair (GG-NER)	15	4.79233	2.20515e-09	RFC5, RFC3, RFC4, PCNA, LIG1, PARP2, RFC2, ACTL6A, XPC, POLD4, RPA3, POLD1, POLE2, POLD2, POLE3	242	85	11494	8.38162	2.10371e-06	2.92488e-08	2.27559e-08
REACTOME_PATHWAY	R-HSA-1538133~G0 and Early G1	10	3.19489	2.2762e-09	TOP2A, CCNA2, PCNA, CCNE2, CDK2, CDK1, E2F1, MYBL2, CDC6, CDC25A	242	27	11494	17.5911	2.17149e-06	2.97777e-08	2.31673e-08
REACTOME_PATHWAY	R-HSA-5358606~Mismatch repair (MMR) directed by MSH2:MSH3 (MutSbeta)	8	2.55591	4.9469e-09	POLD4, PCNA, MSH2, LIG1, EXO1, POLD1, RPA3, POLD2	242	14	11494	27.1405	4.71933e-06	6.38417e-08	4.96695e-08
REACTOME_PATHWAY	R-HSA-6804756~Regulation of TP53 Activity through Phosphorylation	15	4.79233	6.41898e-09	RFC5, BARD1, BLM, RFC3, RFC4, RFC2, BRCA1, AURKB, AURKA, CCNA2, TPX2, EXO1, RPA3, CHEK1, CDK2	242	92	11494	7.74389	6.12369e-06	8.1735e-08	6.35907e-08
REACTOME_PATHWAY	R-HSA-5693616~Presynaptic phase of homologous DNA pairing and strand exchange	11	3.51438	6.65317e-09	RFC5, BARD1, BLM, RFC3, RFC4, RAD51C, EXO1, RFC2, RPA3, CHEK1, BRCA1	242	40	11494	13.0614	6.3471e-06	8.36023e-08	6.50435e-08
REACTOME_PATHWAY	R-HSA-6782210~Gap-filling DNA repair synthesis and ligation in TC-NER	13	4.15335	6.87632e-09	RFC5, RFC3, RFC4, PCNA, LIG1, RFC2, POLD4, RPA3, POLD1, POLE2, POLD2, POLE3, POLR2I	242	64	11494	9.6476	6.55999e-06	8.52842e-08	6.6352e-08
REACTOME_PATHWAY	R-HSA-113510~E2F mediated regulation of DNA replication	9	2.8754	8.25564e-09	PRIM2, POLA1, POLA2, CCNB1, ORC6, ORC1, PRIM1, CDK1, E2F1	242	22	11494	19.4301	7.87585e-06	1.01079e-07	7.86403e-08
REACTOME_PATHWAY	R-HSA-5696398~Nucleotide Excision Repair	16	5.11182	8.62205e-09	RFC5, RFC3, RFC4, PCNA, LIG1, PARP2, RFC2, ACTL6A, XPC, POLD4, RPA3, POLD1, POLE2, POLD2, POLE3, POLR2I	242	110	11494	6.90849	8.2254e-06	1.01853e-07	7.92427e-08
REACTOME_PATHWAY	R-HSA-9675136~Diseases of DNA Double-Strand Break Repair	11	3.51438	8.63884e-09	RFC5, BARD1, RAD51AP1, BLM, RFC3, RFC4, RAD51C, EXO1, RFC2, RPA3, BRCA1	242	41	11494	12.7428	8.24142e-06	1.01853e-07	7.92427e-08
REACTOME_PATHWAY	R-HSA-9701190~Defective homologous recombination repair (HRR) due to BRCA2 loss of function	11	3.51438	8.63884e-09	RFC5, BARD1, RAD51AP1, BLM, RFC3, RFC4, RAD51C, EXO1, RFC2, RPA3, BRCA1	242	41	11494	12.7428	8.24142e-06	1.01853e-07	7.92427e-08
REACTOME_PATHWAY	R-HSA-983189~Kinesins	13	4.15335	9.93201e-09	KIF23, KIF11, KIF22, TUBB4B, KIF15, CENPE, KIF18B, RACGAP1, TUBB3, KIFC1, KIF4A, KIF2C, KIF20A	242	66	11494	9.35525	9.47509e-06	1.15672e-07	8.99937e-08
REACTOME_PATHWAY	R-HSA-2990846~SUMOylation	20	6.38978	1.29285e-08	TOP2A, NDC1, BLM, DNMT1, NUP205, NUP107, CBX5, PCNA, CDCA8, XPC, BRCA1, AURKB, AURKA, NSMCE4A, POM121C, NUP85, RAD21, NUP62, BIRC5, SAE1	242	187	11494	5.07977	1.23337e-05	1.48756e-07	1.15734e-07
REACTOME_PATHWAY	R-HSA-72202~Transport of Mature Transcript to Cytoplasm	14	4.47284	2.12303e-08	NDC1, SLBP, NUP205, NUP107, NXT1, SRSF1, U2AF1, DDX39A, POM121C, NUP85, NUP62, SRSF2, SRSF3, SRSF7	242	85	11494	7.82285	2.02535e-05	2.41368e-07	1.87787e-07
REACTOME_PATHWAY	R-HSA-3700989~Transcriptional Regulation by TP53	27	8.6262	3.79224e-08	BLM, PCNA, BRCA1, AURKB, AURKA, CCNB1, YWHAQ, EXO1, CHEK1, E2F1, POLR2I, YWHAH, BARD1, RFC5, FANCI, RFC3, RFC4, RFC2, CDC25C, CCNA2, TPX2, MSH2, CCNE2, RPA3, CDK2, CDK1, BIRC5	242	361	11494	3.55232	3.61773e-05	4.26069e-07	3.31486e-07
REACTOME_PATHWAY	R-HSA-3108232~SUMO E3 ligases SUMOylate target proteins	19	6.07029	4.4212e-08	TOP2A, NDC1, BLM, DNMT1, NUP205, NUP107, CBX5, PCNA, CDCA8, XPC, BRCA1, AURKB, AURKA, NSMCE4A, POM121C, NUP85, RAD21, NUP62, BIRC5	242	181	11494	4.98575	4.21773e-05	4.90959e-07	3.81971e-07
REACTOME_PATHWAY	R-HSA-179419~APC:Cdc20 mediated degradation of cell cycle proteins prior to satisfation of the cell cycle checkpoint	12	3.83387	4.54923e-08	CCNA2, CDC20, PSMD11, PSMC4, UBE2C, UBE2S, PSMD3, CDK1, BUB1B, NEK2, BUB3, MAD2L1	242	61	11494	9.34345	4.33987e-05	4.99369e-07	3.88515e-07
REACTOME_PATHWAY	R-HSA-2995410~Nuclear Envelope (NE) Reassembly	13	4.15335	5.19972e-08	NDC1, NUP205, NUP107, VRK1, TUBB4B, LMNB1, CCNB2, CCNB1, TUBB3, NUP85, NUP62, CDK1, TMPO	242	76	11494	8.12429	4.96041e-05	5.57948e-07	4.34089e-07
REACTOME_PATHWAY	R-HSA-159236~Transport of Mature mRNA derived from an Intron-Containing Transcript	13	4.15335	5.19972e-08	NDC1, NUP205, NUP107, NXT1, SRSF1, U2AF1, DDX39A, POM121C, NUP85, NUP62, SRSF2, SRSF3, SRSF7	242	76	11494	8.12429	4.96041e-05	5.57948e-07	4.34089e-07
REACTOME_PATHWAY	R-HSA-68875~Mitotic Prophase	17	5.43131	5.36887e-08	NDC1, NUP205, NUP107, PLK1, NCAPG2, VRK1, SMC4, SMC2, LMNB1, CCNB2, CCNB1, POM121C, NUP85, NUP62, CDK1, NCAPD3, TMPO	242	144	11494	5.60715	5.12177e-05	5.69696e-07	4.4323e-07
REACTOME_PATHWAY	R-HSA-73884~Base Excision Repair	14	4.47284	6.42873e-08	RFC5, FEN1, RFC3, RFC4, PCNA, LIG1, PARP2, RFC2, POLD4, RPA3, POLD1, POLE2, POLD2, POLE3	242	93	11494	7.14992	6.13282e-05	6.74663e-07	5.24895e-07
REACTOME_PATHWAY	R-HSA-174414~Processive synthesis on the C-strand of the telomere	8	2.55591	6.63948e-08	POLD4, BLM, FEN1, PCNA, LIG1, POLD1, RPA3, POLD2	242	19	11494	19.9983	6.33387e-05	6.89207e-07	5.36211e-07
REACTOME_PATHWAY	R-HSA-6781827~Transcription-Coupled Nucleotide Excision Repair (TC-NER)	13	4.15335	7.01474e-08	RFC5, RFC3, RFC4, PCNA, LIG1, RFC2, POLD4, RPA3, POLD1, POLE2, POLD2, POLE3, POLR2I	242	78	11494	7.91598	6.69184e-05	7.20331e-07	5.60425e-07
REACTOME_PATHWAY	R-HSA-6782135~Dual incision in TC-NER	12	3.83387	7.65476e-08	RFC5, POLD4, RFC3, RFC4, PCNA, RFC2, POLD1, POLE2, RPA3, POLD2, POLE3, POLR2I	242	64	11494	8.90548	7.30237e-05	7.77691e-07	6.05052e-07
REACTOME_PATHWAY	R-HSA-75035~Chk1/Chk2(Cds1) mediated inactivation of Cyclin B:Cdk1 complex	7	2.23642	1.21169e-07	WEE1, CCNB1, YWHAQ, CHEK1, CDK1, CDC25C, YWHAH	242	13	11494	25.5747	0.000115589	1.20662e-06	9.38766e-07
REACTOME_PATHWAY	R-HSA-5693607~Processing of DNA double-strand break ends	14	4.47284	1.21294e-07	RFC5, BARD1, BLM, RFC3, RFC4, RFC2, BRCA1, CCNA2, EXO1, RPA3, NSD2, CHEK1, CDK2, TIMELESS	242	98	11494	6.78512	0.000115708	1.20662e-06	9.38766e-07
REACTOME_PATHWAY	R-HSA-68952~DNA replication initiation	6	1.91693	2.06859e-07	PRIM2, POLA1, POLA2, POLE2, PRIM1, POLE3	242	8	11494	35.6219	0.000197324	2.03661e-06	1.5845e-06
REACTOME_PATHWAY	R-HSA-2565942~Regulation of PLK1 Activity at G2/M Transition	13	4.15335	2.7561e-07	PLK4, BORA, ODF2, TUBB, PLK1, TUBB4B, TUBG1, AURKA, CCNB2, CCNB1, HAUS7, CDK1, NEK2	242	88	11494	7.01644	0.000262897	2.68579e-06	2.08957e-06
REACTOME_PATHWAY	R-HSA-194315~Signaling by Rho GTPases	38	12.1406	2.85673e-07	NUP107, ZWILCH, KIF14, CDCA8, BUB1B, CENPA, SKA1, AURKB, LMNB1, CDC20, DSN1, RACGAP1, YWHAQ, TUBB3, NUP85, TRA2B, BUB3, SPDL1, ECT2, BUB1, TMPO, YWHAH, CENPU, CCT2, PLK1, TUBB4B, CDC25C, NDC80, ZWINT, CENPE, CENPF, PRC1, BIRC5, CENPM, CENPN, KIF2C, MAD2L1, SPC25	242	716	11494	2.52073	0.000272495	2.75574e-06	2.14399e-06
REACTOME_PATHWAY	R-HSA-8953854~Metabolism of RNA	38	12.1406	3.06156e-07	TRMU, SLBP, NUP205, POP7, PSMD11, NUP107, NXT1, SRSF1, U2AF1, HNRNPR, USP39, MRM2, EXOSC10, POM121C, NUP85, SNRPD1, EXOSC9, TRA2B, PSMD3, NUP62, GAR1, POLR2I, NDC1, HNRNPA3, WBP11, LSM5, LSM7, LSM6, DDX39A, PSMC4, TRMT5, HNRNPA2B1, SRSF2, SRSF3, SNRPA1, SNRPF, SRSF7, SNRPA	242	718	11494	2.51371	0.000292031	2.92379e-06	2.27474e-06
REACTOME_PATHWAY	R-HSA-72163~mRNA Splicing - Major Pathway	19	6.07029	3.42302e-07	HNRNPA3, SRSF1, U2AF1, HNRNPR, LSM5, WBP11, USP39, LSM7, LSM6, SNRPD1, TRA2B, HNRNPA2B1, SRSF2, SRSF3, SNRPA1, SNRPF, POLR2I, SRSF7, SNRPA	242	207	11494	4.35952	0.000326503	3.23662e-06	2.51813e-06
REACTOME_PATHWAY	R-HSA-8854518~AURKA Activation by TPX2	12	3.83387	3.57734e-07	PLK4, TPX2, HAUS7, ODF2, TUBB, PLK1, CDK1, NEK2, HMMR, TUBG1, TUBB4B, AURKA	242	74	11494	7.70203	0.00034122	3.34937e-06	2.60585e-06
REACTOME_PATHWAY	R-HSA-174184~Cdc20:Phospho-APC/C mediated degradation of Cyclin A	11	3.51438	4.09622e-07	CCNA2, CDC20, PSMD11, PSMC4, UBE2C, UBE2S, PSMD3, CDK1, BUB1B, BUB3, MAD2L1	242	60	11494	8.70758	0.000390703	3.79795e-06	2.95485e-06
REACTOME_PATHWAY	R-HSA-9709570~Impaired BRCA2 binding to RAD51	9	2.8754	4.79998e-07	RFC5, BARD1, BLM, RFC3, RFC4, EXO1, RFC2, RPA3, BRCA1	242	35	11494	12.2132	0.000457813	4.40767e-06	3.42922e-06
REACTOME_PATHWAY	R-HSA-9716542~Signaling by Rho GTPases, Miro GTPases and RHOBTB3	38	12.1406	4.92914e-07	NUP107, ZWILCH, KIF14, CDCA8, BUB1B, CENPA, SKA1, AURKB, LMNB1, CDC20, DSN1, RACGAP1, YWHAQ, TUBB3, NUP85, TRA2B, BUB3, SPDL1, ECT2, BUB1, TMPO, YWHAH, CENPU, CCT2, PLK1, TUBB4B, CDC25C, NDC80, ZWINT, CENPE, CENPF, PRC1, BIRC5, CENPM, CENPN, KIF2C, MAD2L1, SPC25	242	732	11494	2.46563	0.000470129	4.48317e-06	3.48795e-06
REACTOME_PATHWAY	R-HSA-72172~mRNA Splicing	19	6.07029	5.98748e-07	HNRNPA3, SRSF1, U2AF1, HNRNPR, LSM5, WBP11, USP39, LSM7, LSM6, SNRPD1, TRA2B, HNRNPA2B1, SRSF2, SRSF3, SNRPA1, SNRPF, POLR2I, SRSF7, SNRPA	242	215	11494	4.19731	0.000571043	5.39438e-06	4.19688e-06
REACTOME_PATHWAY	R-HSA-3301854~Nuclear Pore Complex (NPC) Disassembly	9	2.8754	6.06061e-07	NDC1, CCNB2, CCNB1, NUP205, NUP107, POM121C, NUP85, NUP62, CDK1	242	36	11494	11.874	0.000578015	5.40924e-06	4.20844e-06
REACTOME_PATHWAY	R-HSA-5685938~HDR through Single Strand Annealing (SSA)	9	2.8754	7.5937e-07	RFC5, BARD1, BLM, RFC3, RFC4, EXO1, RFC2, RPA3, BRCA1	242	37	11494	11.553	0.000724177	6.7148e-06	5.22419e-06
REACTOME_PATHWAY	R-HSA-68867~Assembly of the pre-replicative complex	15	4.79233	7.9705e-07	PSMD11, MCM7, UBE2C, GMNN, CDC6, ORC6, ORC1, PSMC4, UBE2S, PSMD3, MCM3, MCM4, MCM5, MCM6, MCM2	242	134	11494	5.3167	0.000760097	6.98332e-06	5.4331e-06
REACTOME_PATHWAY	R-HSA-983231~Factors involved in megakaryocyte development and platelet production	17	5.43131	8.62304e-07	CBX5, KIF23, KIF11, KIF22, TUBB4B, KIF15, CENPE, WEE1, RAD51C, KIF18B, RACGAP1, TUBB3, KIFC1, KIF4A, CDK2, KIF2C, KIF20A	242	176	11494	4.58767	0.0008223	7.48637e-06	5.82447e-06
REACTOME_PATHWAY	R-HSA-69478~G2/M DNA replication checkpoint	5	1.59744	9.27447e-07	CCNB2, WEE1, CCNB1, CDK1, PKMYT1	242	5	11494	47.4959	0.000884393	7.97938e-06	6.20804e-06
REACTOME_PATHWAY	R-HSA-5633007~Regulation of TP53 Activity	16	5.11182	1.40139e-06	RFC5, BARD1, BLM, RFC3, RFC4, RFC2, BRCA1, AURKB, AURKA, CCNA2, TPX2, EXO1, RPA3, CHEK1, CDK2, CDK1	242	161	11494	4.72009	0.00133603	1.19493e-05	9.2967e-06
REACTOME_PATHWAY	R-HSA-6811434~COPI-dependent Golgi-to-ER retrograde traffic	13	4.15335	2.58444e-06	KIF23, KIF11, KIF22, TUBB4B, KIF15, CENPE, KIF18B, RACGAP1, TUBB3, KIFC1, KIF4A, KIF2C, KIF20A	242	108	11494	5.7171	0.00246253	2.1842e-05	1.69933e-05
REACTOME_PATHWAY	R-HSA-176417~Phosphorylation of Emi1	5	1.59744	2.73646e-06	CDC20, CCNB1, PLK1, CDK1, FBXO5	242	6	11494	39.5799	0.00260718	2.29238e-05	1.7835e-05
REACTOME_PATHWAY	R-HSA-174178~APC/C:Cdh1 mediated degradation of Cdc20 and other APC/C:Cdh1 targeted proteins in late mitosis/early G1	10	3.19489	4.5251e-06	CDC20, PSMD11, PTTG1, PSMC4, UBE2C, UBE2S, PLK1, PSMD3, AURKB, AURKA	242	61	11494	7.78621	0.00430765	3.7578e-05	2.92361e-05
REACTOME_PATHWAY	R-HSA-3108214~SUMOylation of DNA damage response and repair proteins	11	3.51438	4.91278e-06	NDC1, BLM, NUP205, NUP107, NSMCE4A, POM121C, NUP85, RAD21, NUP62, XPC, BRCA1	242	78	11494	6.69814	0.00467584	4.04457e-05	3.14672e-05
REACTOME_PATHWAY	R-HSA-6791312~TP53 Regulates Transcription of Cell Cycle Genes	9	2.8754	7.13913e-06	CCNA2, CCNB1, PCNA, CCNE2, CDK2, CDK1, E2F1, CDC25C, AURKA	242	49	11494	8.72373	0.00678761	5.82724e-05	4.53365e-05
REACTOME_PATHWAY	R-HSA-8852276~The role of GTSE1 in G2/M progression after G2 checkpoint	10	3.19489	1.27822e-05	CCNB2, CCNB1, PSMD11, PSMC4, TUBB3, PLK1, PSMD3, CDK1, TUBB4B, GTSE1	242	69	11494	6.88346	0.0121202	0.000103449	8.04843e-05
REACTOME_PATHWAY	R-HSA-179409~APC-Cdc20 mediated degradation of Nek2A	7	2.23642	1.2929e-05	CDC20, UBE2C, UBE2S, BUB1B, NEK2, BUB3, MAD2L1	242	26	11494	12.7873	0.0122586	0.000103758	8.07248e-05
REACTOME_PATHWAY	R-HSA-110312~Translesion synthesis by REV1	6	1.91693	1.40589e-05	RFC5, RFC3, RFC4, PCNA, RFC2, RPA3	242	16	11494	17.811	0.0133227	0.000111885	8.70479e-05
REACTOME_PATHWAY	R-HSA-5655862~Translesion synthesis by POLK	6	1.91693	1.95774e-05	RFC5, RFC3, RFC4, PCNA, RFC2, RPA3	242	17	11494	16.7632	0.0185037	0.000152004	0.00011826
REACTOME_PATHWAY	R-HSA-174437~Removal of the Flap Intermediate from the C-strand	6	1.91693	1.95774e-05	POLD4, FEN1, PCNA, POLD1, RPA3, POLD2	242	17	11494	16.7632	0.0185037	0.000152004	0.00011826
REACTOME_PATHWAY	R-HSA-5656121~Translesion synthesis by POLI	6	1.91693	1.95774e-05	RFC5, RFC3, RFC4, PCNA, RFC2, RPA3	242	17	11494	16.7632	0.0185037	0.000152004	0.00011826
REACTOME_PATHWAY	R-HSA-69202~Cyclin E associated events during G1/S transition	10	3.19489	2.03588e-05	CCNA2, WEE1, PSMD11, CCNE2, PSMC4, CDK2, PSMD3, E2F1, CDC25A, CKS1B	242	73	11494	6.50628	0.0192351	0.000156796	0.000121989
REACTOME_PATHWAY	R-HSA-2132295~MHC class II antigen presentation	13	4.15335	2.07552e-05	KIF23, KIF11, KIF22, TUBB4B, KIF15, CENPE, CTSO, RACGAP1, TUBB3, KIF4A, CTSK, KIF2C, KIF20A	242	132	11494	4.67762	0.0196059	0.00015857	0.000123369
REACTOME_PATHWAY	R-HSA-69656~Cyclin A:Cdk2-associated events at S phase entry	10	3.19489	2.53971e-05	CCNA2, WEE1, PSMD11, CCNE2, PSMC4, CDK2, PSMD3, E2F1, CDC25A, CKS1B	242	75	11494	6.33278	0.023938	0.000192494	0.000149762
REACTOME_PATHWAY	R-HSA-2995383~Initiation of Nuclear Envelope (NE) Reformation	6	1.91693	2.66456e-05	CCNB2, CCNB1, CDK1, VRK1, LMNB1, TMPO	242	18	11494	15.832	0.0250999	0.000200367	0.000155887
REACTOME_PATHWAY	R-HSA-69017~CDK-mediated phosphorylation and removal of Cdc6	9	2.8754	3.32087e-05	CCNA2, PSMD11, CCNE2, PSMC4, UBE2C, UBE2S, CDK2, PSMD3, CDC6	242	60	11494	7.12438	0.031185	0.000247768	0.000192766
REACTOME_PATHWAY	R-HSA-110320~Translesion Synthesis by POLH	6	1.91693	3.55464e-05	RFC5, RFC3, RFC4, PCNA, RFC2, RPA3	242	19	11494	14.9987	0.0333433	0.000263154	0.000204736
REACTOME_PATHWAY	R-HSA-8856688~Golgi-to-ER retrograde transport	13	4.15335	4.30262e-05	KIF23, KIF11, KIF22, TUBB4B, KIF15, CENPE, KIF18B, RACGAP1, TUBB3, KIFC1, KIF4A, KIF2C, KIF20A	242	142	11494	4.34821	0.0402168	0.000316077	0.000245911
REACTOME_PATHWAY	R-HSA-141430~Inactivation of APC/C via direct inhibition of the APC/C complex	6	1.91693	6.0108e-05	CDC20, UBE2C, UBE2S, BUB1B, BUB3, MAD2L1	242	21	11494	13.5702	0.0557315	0.000434872	0.000338335
REACTOME_PATHWAY	R-HSA-141405~Inhibition of the proteolytic activity of APC/C required for the onset of anaphase by mitotic spindle checkpoint components	6	1.91693	6.0108e-05	CDC20, UBE2C, UBE2S, BUB1B, BUB3, MAD2L1	242	21	11494	13.5702	0.0557315	0.000434872	0.000338335
REACTOME_PATHWAY	R-HSA-74160~Gene expression (Transcription)	57	18.2109	7.26785e-05	NUP107, BRCA1, YWHAQ, EXO1, CTSK, PSMD3, NUP62, CHEK1, MYBL2, YWHAH, NDC1, RFC5, RFC3, RFC4, RFC2, ACTL6A, CDC25C, CCNA2, DDX39A, CCNE2, MSH2, SRSF2, SRSF3, BIRC5, SNRPF, SRSF7, SLBP, BLM, DNMT1, NUP205, PAXIP1, PSMD11, PCNA, CBFB, SRSF1, U2AF1, AURKB, AURKA, CCNB1, POM121C, NUP85, E2F1, POLR2I, FANCI, BARD1, CBX5, RRM2, UBE2C, ATAD2, TPX2, PSMC4, UBE2S, RPA3, CDK2, CDK1, POLR3K, EZH2	242	1614	11494	1.67736	0.0669886	0.000521865	0.000406016
REACTOME_PATHWAY	R-HSA-159230~Transport of the SLBP Dependant Mature mRNA	7	2.23642	9.17731e-05	NDC1, SLBP, NUP205, NUP107, POM121C, NUP85, NUP62	242	36	11494	9.23531	0.083832	0.000654055	0.000508861
REACTOME_PATHWAY	R-HSA-380259~Loss of Nlp from mitotic centrosomes	9	2.8754	0.000113265	PLK4, HAUS7, ODF2, TUBB, PLK1, CDK1, NEK2, TUBG1, TUBB4B	242	71	11494	6.0206	0.102427	0.000795351	0.000618792
REACTOME_PATHWAY	R-HSA-380284~Loss of proteins required for interphase microtubule organization from the centrosome	9	2.8754	0.000113265	PLK4, HAUS7, ODF2, TUBB, PLK1, CDK1, NEK2, TUBG1, TUBB4B	242	71	11494	6.0206	0.102427	0.000795351	0.000618792
REACTOME_PATHWAY	R-HSA-113501~Inhibition of replication initiation of damaged DNA by RB1/E2F1	5	1.59744	0.00011614	PRIM2, POLA1, POLA2, PRIM1, E2F1	242	13	11494	18.2676	0.104886	0.000809588	0.000629868
REACTOME_PATHWAY	R-HSA-9709603~Impaired BRCA2 binding to PALB2	6	1.91693	0.000119259	BARD1, RAD51AP1, BLM, RAD51C, EXO1, BRCA1	242	24	11494	11.874	0.107546	0.000825309	0.000642099
REACTOME_PATHWAY	R-HSA-194441~Metabolism of non-coding RNA	8	2.55591	0.000124872	NDC1, NUP205, NUP107, POM121C, SNRPD1, NUP85, NUP62, SNRPF	242	54	11494	7.03642	0.112312	0.000851804	0.000662712
REACTOME_PATHWAY	R-HSA-191859~snRNP Assembly	8	2.55591	0.000124872	NDC1, NUP205, NUP107, POM121C, SNRPD1, NUP85, NUP62, SNRPF	242	54	11494	7.03642	0.112312	0.000851804	0.000662712
REACTOME_PATHWAY	R-HSA-69615~G1/S DNA Damage Checkpoints	8	2.55591	0.00014056	CCNA2, PSMD11, CCNE2, PSMC4, CHEK1, CDK2, PSMD3, CDC25A	242	55	11494	6.90849	0.125501	0.00095202	0.000740681
REACTOME_PATHWAY	R-HSA-9701193~Defective homologous recombination repair (HRR) due to PALB2 loss of function	6	1.91693	0.000146544	BARD1, RAD51AP1, BLM, RAD51C, EXO1, BRCA1	242	25	11494	11.399	0.130479	0.000965168	0.00075091
REACTOME_PATHWAY	R-HSA-9701192~Defective homologous recombination repair (HRR) due to BRCA1 loss of function	6	1.91693	0.000146544	BARD1, RAD51AP1, BLM, RAD51C, EXO1, BRCA1	242	25	11494	11.399	0.130479	0.000965168	0.00075091
REACTOME_PATHWAY	R-HSA-9704646~Defective HDR through Homologous Recombination Repair (HRR) due to PALB2 loss of BRCA2/RAD51/RAD51C binding function	6	1.91693	0.000146544	BARD1, RAD51AP1, BLM, RAD51C, EXO1, BRCA1	242	25	11494	11.399	0.130479	0.000965168	0.00075091
REACTOME_PATHWAY	R-HSA-9704331~Defective HDR through Homologous Recombination Repair (HRR) due to PALB2 loss of BRCA1 binding function	6	1.91693	0.000146544	BARD1, RAD51AP1, BLM, RAD51C, EXO1, BRCA1	242	25	11494	11.399	0.130479	0.000965168	0.00075091
REACTOME_PATHWAY	R-HSA-9825895~Regulation of MITF-M-dependent genes involved in DNA replication, damage repair and senescence	4	1.27796	0.000173771	LIG1, MCM5, BRCA1, MCM2	242	6	11494	31.6639	0.152778	0.00113666	0.00088433
REACTOME_PATHWAY	R-HSA-168276~NS1 Mediated Effects on Host Pathways	7	2.23642	0.000194097	NDC1, NUP205, NUP107, POM121C, NUP85, NUP62, KPNA2	242	41	11494	8.10905	0.169051	0.00126097	0.000981048
REACTOME_PATHWAY	R-HSA-5693554~Resolution of D-loop Structures through Synthesis-Dependent Strand Annealing (SDSA)	6	1.91693	0.00021518	BARD1, RAD51AP1, BLM, RAD51C, EXO1, BRCA1	242	27	11494	10.5546	0.1856	0.00138849	0.00108026
REACTOME_PATHWAY	R-HSA-380320~Recruitment of NuMA to mitotic centrosomes	10	3.19489	0.000226392	PLK4, HAUS7, TUBB3, ODF2, TUBB, PLK1, CDK1, NEK2, TUBG1, TUBB4B	242	99	11494	4.79756	0.194267	0.00145104	0.00112892
REACTOME_PATHWAY	R-HSA-159234~Transport of Mature mRNAs Derived from Intronless Transcripts	7	2.23642	0.000254123	NDC1, SLBP, NUP205, NUP107, POM121C, NUP85, NUP62	242	43	11494	7.73189	0.215308	0.00161792	0.00125876
REACTOME_PATHWAY	R-HSA-168325~Viral Messenger RNA Synthesis	7	2.23642	0.00028915	NDC1, NUP205, NUP107, POM121C, NUP85, NUP62, POLR2I	242	44	11494	7.55616	0.241103	0.00182873	0.00142277
REACTOME_PATHWAY	R-HSA-2980767~Activation of NIMA Kinases NEK9, NEK6, NEK7	4	1.27796	0.00029939	CCNB2, CCNB1, PLK1, CDK1	242	7	11494	27.1405	0.248483	0.00188104	0.00146347
REACTOME_PATHWAY	R-HSA-380270~Recruitment of mitotic centrosome proteins and complexes	9	2.8754	0.000311375	PLK4, HAUS7, ODF2, TUBB, PLK1, CDK1, NEK2, TUBG1, TUBB4B	242	82	11494	5.21296	0.257029	0.00193093	0.00150228
REACTOME_PATHWAY	R-HSA-380287~Centrosome maturation	9	2.8754	0.000311375	PLK4, HAUS7, ODF2, TUBB, PLK1, CDK1, NEK2, TUBG1, TUBB4B	242	82	11494	5.21296	0.257029	0.00193093	0.00150228
REACTOME_PATHWAY	R-HSA-1169410~Antiviral mechanism by IFN-stimulated genes	12	3.83387	0.000394655	NDC1, ILF3, NUP205, NUP107, POM121C, TUBB3, NUP85, NUP62, CDK1, KPNA2, TUBB4B, FANCG	242	154	11494	3.70098	0.313793	0.00243158	0.0018918
REACTOME_PATHWAY	R-HSA-6804114~TP53 Regulates Transcription of Genes Involved in G2 Cell Cycle Arrest	5	1.59744	0.000457638	CCNB1, PCNA, CDK1, CDC25C, AURKA	242	18	11494	13.1933	0.353826	0.00280157	0.00217965
REACTOME_PATHWAY	R-HSA-73856~RNA Polymerase II Transcription Termination	8	2.55591	0.000486791	SLBP, DDX39A, SRSF1, SRSF2, SRSF3, U2AF1, SNRPF, SRSF7	242	67	11494	5.67115	0.371558	0.00292324	0.00227431
REACTOME_PATHWAY	R-HSA-168333~NEP/NS2 Interacts with the Cellular Export Machinery	6	1.91693	0.000492819	NDC1, NUP205, NUP107, POM121C, NUP85, NUP62	242	32	11494	8.90548	0.375163	0.00292324	0.00227431
REACTOME_PATHWAY	R-HSA-5619107~Defective TPR may confer susceptibility towards thyroid papillary carcinoma (TPC)	6	1.91693	0.000492819	NDC1, NUP205, NUP107, POM121C, NUP85, NUP62	242	32	11494	8.90548	0.375163	0.00292324	0.00227431
REACTOME_PATHWAY	R-HSA-168271~Transport of Ribonucleoproteins into the Host Nucleus	6	1.91693	0.000492819	NDC1, NUP205, NUP107, POM121C, NUP85, NUP62	242	32	11494	8.90548	0.375163	0.00292324	0.00227431
REACTOME_PATHWAY	R-HSA-170822~Regulation of Glucokinase by Glucokinase Regulatory Protein	6	1.91693	0.000492819	NDC1, NUP205, NUP107, POM121C, NUP85, NUP62	242	32	11494	8.90548	0.375163	0.00292324	0.00227431
REACTOME_PATHWAY	R-HSA-73857~RNA Polymerase II Transcription	48	15.3355	0.000568022	SLBP, BLM, PSMD11, PCNA, CBFB, SRSF1, U2AF1, BRCA1, AURKB, AURKA, CCNB1, YWHAQ, EXO1, CTSK, PSMD3, CHEK1, E2F1, MYBL2, POLR2I, YWHAH, BARD1, RFC5, FANCI, RFC3, RFC4, RRM2, CBX5, RFC2, UBE2C, ACTL6A, ATAD2, CDC25C, CCNA2, TPX2, DDX39A, MSH2, CCNE2, PSMC4, UBE2S, RPA3, CDK2, CDK1, SRSF2, BIRC5, SRSF3, SNRPF, SRSF7, EZH2	242	1390	11494	1.64015	0.418443	0.00334072	0.00259912
REACTOME_PATHWAY	R-HSA-1362277~Transcription of E2F targets under negative control by DREAM complex	5	1.59744	0.000570196	TOP2A, PCNA, E2F1, CDC6, CDC25A	242	19	11494	12.4989	0.419649	0.00334072	0.00259912
REACTOME_PATHWAY	R-HSA-187577~SCF(Skp2)-mediated degradation of p27/p21	7	2.23642	0.000586186	CCNA2, PSMD11, CCNE2, PSMC4, CDK2, PSMD3, CKS1B	242	50	11494	6.64942	0.42844	0.00341346	0.00265571
REACTOME_PATHWAY	R-HSA-180910~Vpr-mediated nuclear import of PICs	6	1.91693	0.000658133	NDC1, NUP205, NUP107, POM121C, NUP85, NUP62	242	34	11494	8.38162	0.466377	0.00376358	0.0029281
REACTOME_PATHWAY	R-HSA-168274~Export of Viral Ribonucleoproteins from Nucleus	6	1.91693	0.000658133	NDC1, NUP205, NUP107, POM121C, NUP85, NUP62	242	34	11494	8.38162	0.466377	0.00376358	0.0029281
REACTOME_PATHWAY	R-HSA-180746~Nuclear import of Rev protein	6	1.91693	0.000658133	NDC1, NUP205, NUP107, POM121C, NUP85, NUP62	242	34	11494	8.38162	0.466377	0.00376358	0.0029281
REACTOME_PATHWAY	R-HSA-113507~E2F-enabled inhibition of pre-replication complex formation	4	1.27796	0.000696484	CCNB1, ORC6, ORC1, CDK1	242	9	11494	21.1093	0.485561	0.00395918	0.00308029
REACTOME_PATHWAY	R-HSA-176412~Phosphorylation of the APC/C	5	1.59744	0.000701098	CCNB1, UBE2C, UBE2S, PLK1, CDK1	242	20	11494	11.874	0.487822	0.00396183	0.00308234
REACTOME_PATHWAY	R-HSA-159227~Transport of the SLBP independent Mature mRNA	6	1.91693	0.000754851	NDC1, NUP205, NUP107, POM121C, NUP85, NUP62	242	35	11494	8.14215	0.513442	0.00416695	0.00324193
REACTOME_PATHWAY	R-HSA-8953750~Transcriptional Regulation by E2F6	6	1.91693	0.000754851	RRM2, CBX5, CHEK1, E2F1, BRCA1, EZH2	242	35	11494	8.14215	0.513442	0.00416695	0.00324193
REACTOME_PATHWAY	R-HSA-165054~Rev-mediated nuclear export of HIV RNA	6	1.91693	0.000754851	NDC1, NUP205, NUP107, POM121C, NUP85, NUP62	242	35	11494	8.14215	0.513442	0.00416695	0.00324193
REACTOME_PATHWAY	R-HSA-4085377~SUMOylation of SUMOylation proteins	6	1.91693	0.000754851	NDC1, NUP205, NUP107, POM121C, NUP85, NUP62	242	35	11494	8.14215	0.513442	0.00416695	0.00324193
REACTOME_PATHWAY	R-HSA-5693568~Resolution of D-loop Structures through Holliday Junction Intermediates	6	1.91693	0.000861798	BARD1, RAD51AP1, BLM, RAD51C, EXO1, BRCA1	242	36	11494	7.91598	0.560673	0.00472999	0.00367998
REACTOME_PATHWAY	R-HSA-177243~Interactions of Rev with host cellular proteins	6	1.91693	0.000979637	NDC1, NUP205, NUP107, POM121C, NUP85, NUP62	242	37	11494	7.70203	0.607427	0.00525887	0.00409145
REACTOME_PATHWAY	R-HSA-5693537~Resolution of D-Loop Structures	6	1.91693	0.000979637	BARD1, RAD51AP1, BLM, RAD51C, EXO1, BRCA1	242	37	11494	7.70203	0.607427	0.00525887	0.00409145
REACTOME_PATHWAY	R-HSA-176033~Interactions of Vpr with host cellular proteins	6	1.91693	0.000979637	NDC1, NUP205, NUP107, POM121C, NUP85, NUP62	242	37	11494	7.70203	0.607427	0.00525887	0.00409145
REACTOME_PATHWAY	R-HSA-174154~APC/C:Cdc20 mediated degradation of Securin	7	2.23642	0.000980187	CDC20, PSMD11, PTTG1, PSMC4, UBE2C, UBE2S, PSMD3	242	55	11494	6.04493	0.607633	0.00525887	0.00409145
REACTOME_PATHWAY	R-HSA-5620912~Anchoring of the basal body to the plasma membrane	9	2.8754	0.00110294	PLK4, HAUS7, ODF2, TUBB, PLK1, CDK1, NEK2, TUBG1, TUBB4B	242	99	11494	4.31781	0.651034	0.00585169	0.00455268
REACTOME_PATHWAY	R-HSA-15869~Metabolism of nucleotides	9	2.8754	0.00110294	RRM1, DTYMK, UCK2, DUT, RRM2, NUDT1, TK1, DCK, PAICS	242	99	11494	4.31781	0.651034	0.00585169	0.00455268
REACTOME_PATHWAY	R-HSA-3232142~SUMOylation of ubiquitinylation proteins	6	1.91693	0.00125068	NDC1, NUP205, NUP107, POM121C, NUP85, NUP62	242	39	11494	7.30706	0.696962	0.0065989	0.00513401
REACTOME_PATHWAY	R-HSA-6784531~tRNA processing in the nucleus	7	2.23642	0.00142109	NDC1, NUP205, NUP107, POP7, POM121C, NUP85, NUP62	242	59	11494	5.6351	0.742487	0.00745682	0.00580149
REACTOME_PATHWAY	R-HSA-174048~APC/C:Cdc20 mediated degradation of Cyclin B	5	1.59744	0.00143973	CDC20, CCNB1, UBE2C, UBE2S, CDK1	242	24	11494	9.89497	0.747032	0.00751335	0.00584547
REACTOME_PATHWAY	R-HSA-9615933~Postmitotic nuclear pore complex (NPC) reformation	5	1.59744	0.00168605	NDC1, NUP205, NUP107, NUP85, NUP62	242	25	11494	9.49917	0.800083	0.00875098	0.00680836
REACTOME_PATHWAY	R-HSA-9645723~Diseases of programmed cell death	9	2.8754	0.00171447	PRIM2, POLA1, POLA2, DNMT1, PRIM1, CDC25C, CDC25A, LMNB1, EZH2	242	106	11494	4.03267	0.805438	0.00885036	0.00688567
REACTOME_PATHWAY	R-HSA-159231~Transport of Mature mRNA Derived from an Intronless Transcript	6	1.91693	0.00175604	NDC1, NUP205, NUP107, POM121C, NUP85, NUP62	242	42	11494	6.78512	0.813017	0.00901623	0.00701472
REACTOME_PATHWAY	R-HSA-6811442~Intra-Golgi and retrograde Golgi-to-ER traffic	13	4.15335	0.00177897	KIF23, KIF11, KIF22, TUBB4B, KIF15, CENPE, KIF18B, RACGAP1, TUBB3, KIFC1, KIF4A, KIF2C, KIF20A	242	213	11494	2.89881	0.817069	0.0090851	0.0070683
REACTOME_PATHWAY	R-HSA-72306~tRNA processing	9	2.8754	0.00204718	NDC1, TRMU, NUP205, NUP107, POP7, POM121C, NUP85, TRMT5, NUP62	242	109	11494	3.92168	0.858437	0.0103993	0.00809073
REACTOME_PATHWAY	R-HSA-68884~Mitotic Telophase/Cytokinesis	4	1.27796	0.00222847	RAD21, PLK1, KIF23, KIF20A	242	13	11494	14.6141	0.880964	0.011201	0.00871447
REACTOME_PATHWAY	R-HSA-174430~Telomere C-strand synthesis initiation	4	1.27796	0.00222847	PRIM2, POLA1, POLA2, PRIM1	242	13	11494	14.6141	0.880964	0.011201	0.00871447
REACTOME_PATHWAY	R-HSA-162658~Golgi Cisternae Pericentriolar Stack Reorganization	4	1.27796	0.00279261	CCNB2, CCNB1, PLK1, CDK1	242	14	11494	13.5702	0.930601	0.0138903	0.0108068
REACTOME_PATHWAY	R-HSA-6804116~TP53 Regulates Transcription of Genes Involved in G1 Cell Cycle Arrest	4	1.27796	0.00279261	CCNA2, CCNE2, CDK2, E2F1	242	14	11494	13.5702	0.930601	0.0138903	0.0108068
REACTOME_PATHWAY	R-HSA-3371556~Cellular response to heat stress	8	2.55591	0.00296536	NDC1, NUP205, NUP107, POM121C, NUP85, RPA3, PTGES3, NUP62	242	91	11494	4.17546	0.941173	0.0146732	0.0114159
REACTOME_PATHWAY	R-HSA-4570464~SUMOylation of RNA binding proteins	6	1.91693	0.00319295	NDC1, NUP205, NUP107, POM121C, NUP85, NUP62	242	48	11494	5.93698	0.952686	0.0157179	0.0122287
REACTOME_PATHWAY	R-HSA-4419969~Depolymerization of the Nuclear Lamina	4	1.27796	0.00343714	CCNB1, CDK1, LMNB1, TMPO	242	15	11494	12.6656	0.962547	0.0168332	0.0130964
REACTOME_PATHWAY	R-HSA-4551638~SUMOylation of chromatin organization proteins	7	2.23642	0.00366864	NDC1, NUP205, NUP107, CBX5, POM121C, NUP85, NUP62	242	71	11494	4.68269	0.969993	0.0177845	0.0138366
REACTOME_PATHWAY	R-HSA-3371453~Regulation of HSF1-mediated heat shock response	7	2.23642	0.00366864	NDC1, NUP205, NUP107, POM121C, NUP85, RPA3, NUP62	242	71	11494	4.68269	0.969993	0.0177845	0.0138366
REACTOME_PATHWAY	R-HSA-72165~mRNA Splicing - Minor Pathway	6	1.91693	0.00381946	SNRPD1, SRSF1, SRSF2, SNRPF, POLR2I, SRSF7	242	50	11494	5.6995	0.974028	0.0184221	0.0143326
REACTOME_PATHWAY	R-HSA-162909~Host Interactions of HIV factors	9	2.8754	0.00391537	NDC1, NUP205, NUP107, PSMD11, POM121C, PSMC4, NUP85, NUP62, PSMD3	242	121	11494	3.53275	0.976307	0.0187898	0.0146187
REACTOME_PATHWAY	R-HSA-1362300~Transcription of E2F targets under negative control by p107 (RBL1) and p130 (RBL2) in complex with HDAC1	4	1.27796	0.0041654	CCNA2, CDK1, E2F1, MYBL2	242	16	11494	11.874	0.981353	0.0198898	0.0154745
REACTOME_PATHWAY	R-HSA-68911~G2 Phase	3	0.958466	0.00419918	CCNA2, CDK2, E2F1	242	5	11494	28.4975	0.981947	0.0199513	0.0155223
REACTOME_PATHWAY	R-HSA-5617833~Cilium Assembly	12	3.83387	0.00442494	PLK4, CCT2, BBS1, HAUS7, TUBB3, ODF2, TUBB, PLK1, CDK1, NEK2, TUBG1, TUBB4B	242	208	11494	2.74015	0.985459	0.0209199	0.0162759
REACTOME_PATHWAY	R-HSA-1169408~ISG15 antiviral mechanism	7	2.23642	0.00450552	NDC1, NUP205, NUP107, POM121C, NUP85, NUP62, KPNA2	242	74	11494	4.49285	0.986539	0.0211959	0.0164906
REACTOME_PATHWAY	R-HSA-774815~Nucleosome assembly	7	2.23642	0.00481345	CENPU, MIS18A, HJURP, CENPM, OIP5, CENPN, CENPA	242	75	11494	4.43295	0.989979	0.0224236	0.0174458
REACTOME_PATHWAY	R-HSA-606279~Deposition of new CENPA-containing nucleosomes at the centromere	7	2.23642	0.00481345	CENPU, MIS18A, HJURP, CENPM, OIP5, CENPN, CENPA	242	75	11494	4.43295	0.989979	0.0224236	0.0174458
REACTOME_PATHWAY	R-HSA-69563~p53-Dependent G1 DNA Damage Response	6	1.91693	0.00491753	CCNA2, PSMD11, CCNE2, PSMC4, CDK2, PSMD3	242	53	11494	5.37689	0.990931	0.0226872	0.0176509
REACTOME_PATHWAY	R-HSA-69580~p53-Dependent G1/S DNA damage checkpoint	6	1.91693	0.00491753	CCNA2, PSMD11, CCNE2, PSMC4, CDK2, PSMD3	242	53	11494	5.37689	0.990931	0.0226872	0.0176509
REACTOME_PATHWAY	R-HSA-2299718~Condensation of Prophase Chromosomes	7	2.23642	0.00513659	CCNB1, PLK1, NCAPG2, CDK1, NCAPD3, SMC4, SMC2	242	76	11494	4.37462	0.992649	0.0235839	0.0183485
REACTOME_PATHWAY	R-HSA-1643685~Disease	57	18.2109	0.00551229	SPON2, FEN1, NUP107, BRCA1, HMGB1, FOXM1, LMNB1, YWHAQ, TUBB3, EXO1, SNRPD1, PSMD3, NUP62, KPNA2, YWHAH, NDC1, PDGFRB, RFC5, RFC3, RFC4, LIG1, RFC2, TUBB, CDC25C, CDC25A, MSH6, RAD51C, PPP1R3C, CCNE2, MSH2, SERPING1, SNRPF, PRIM2, BLM, DNMT1, NUP205, PSMD11, PRIM1, RAD51AP1, NRAS, CCNB1, POM121C, NUP85, E2F1, POLR2I, BARD1, UBE2C, PTGES3, TUBB4B, POLA1, POLA2, PSMC4, UBE2S, RPA3, GNB1, CDK2, EZH2	242	1926	11494	1.40564	0.994873	0.0251877	0.0195963
REACTOME_PATHWAY	R-HSA-9856651~MITF-M-dependent gene expression	8	2.55591	0.00619439	CCNB1, LIG1, PLK1, ACTL6A, CDK2, MCM5, BRCA1, MCM2	242	104	11494	3.65353	0.997336	0.0281697	0.0219163
REACTOME_PATHWAY	R-HSA-9687139~Aberrant regulation of mitotic cell cycle due to RB1 defects	5	1.59744	0.00655881	CCNE2, UBE2C, UBE2S, CDK2, E2F1	242	36	11494	6.59665	0.998122	0.0296856	0.0230957
REACTOME_PATHWAY	R-HSA-162906~HIV Infection	12	3.83387	0.00691124	NDC1, NUP205, FEN1, NUP107, PSMD11, POM121C, LIG1, PSMC4, NUP85, NUP62, PSMD3, POLR2I	242	221	11494	2.57896	0.998662	0.0311332	0.024222
REACTOME_PATHWAY	R-HSA-72187~mRNA 3'-end processing	6	1.91693	0.00721738	DDX39A, SRSF1, SRSF2, SRSF3, U2AF1, SRSF7	242	58	11494	4.91337	0.999003	0.0323596	0.0251761
REACTOME_PATHWAY	R-HSA-9675126~Diseases of mitotic cell cycle	5	1.59744	0.00795578	CCNE2, UBE2C, UBE2S, CDK2, E2F1	242	38	11494	6.24946	0.99951	0.0355036	0.0276222
REACTOME_PATHWAY	R-HSA-69601~Ubiquitin Mediated Degradation of Phosphorylated Cdc25A	5	1.59744	0.00872208	PSMD11, PSMC4, CHEK1, PSMD3, CDC25A	242	39	11494	6.08921	0.999765	0.0383852	0.0298641
REACTOME_PATHWAY	R-HSA-69613~p53-Independent G1/S DNA damage checkpoint	5	1.59744	0.00872208	PSMD11, PSMC4, CHEK1, PSMD3, CDC25A	242	39	11494	6.08921	0.999765	0.0383852	0.0298641
REACTOME_PATHWAY	R-HSA-69610~p53-Independent DNA Damage Response	5	1.59744	0.00872208	PSMD11, PSMC4, CHEK1, PSMD3, CDC25A	242	39	11494	6.08921	0.999765	0.0383852	0.0298641
REACTOME_PATHWAY	R-HSA-212436~Generic Transcription Pathway	40	12.7796	0.00888096	BLM, PSMD11, PCNA, CBFB, BRCA1, AURKB, AURKA, CCNB1, YWHAQ, EXO1, CTSK, PSMD3, CHEK1, E2F1, MYBL2, POLR2I, YWHAH, BARD1, RFC5, FANCI, RFC3, RFC4, RRM2, CBX5, RFC2, UBE2C, ACTL6A, ATAD2, CDC25C, CCNA2, TPX2, MSH2, CCNE2, PSMC4, UBE2S, RPA3, CDK2, CDK1, BIRC5, EZH2	242	1267	11494	1.49947	0.999799	0.0389051	0.0302686
REACTOME_PATHWAY	R-HSA-9609690~HCMV Early Events	9	2.8754	0.00966091	NDC1, NUP205, NUP107, POM121C, TUBB3, NUP85, NUP62, TUBB4B, EZH2	242	141	11494	3.03165	0.999905	0.0421286	0.0327765
REACTOME_PATHWAY	R-HSA-9705683~SARS-CoV-2-host interactions	11	3.51438	0.010874	NDC1, NUP205, NUP107, POM121C, YWHAQ, SNRPD1, NUP85, NUP62, SNRPF, KPNA2, YWHAH	242	204	11494	2.56105	0.99997	0.0472033	0.0367246
REACTOME_PATHWAY	R-HSA-68689~CDC6 association with the ORC:origin complex	3	0.958466	0.0112786	ORC6, ORC1, CDC6	242	8	11494	17.811	0.99998	0.0486328	0.0378368
REACTOME_PATHWAY	R-HSA-174113~SCF-beta-TrCP mediated degradation of Emi1	5	1.59744	0.0113052	CDC20, PSMD11, PSMC4, PSMD3, FBXO5	242	42	11494	5.65427	0.999981	0.0486328	0.0378368
REACTOME_PATHWAY	R-HSA-162587~HIV Life Cycle	9	2.8754	0.0131879	NDC1, NUP205, FEN1, NUP107, POM121C, LIG1, NUP85, NUP62, POLR2I	242	149	11494	2.86888	0.999997	0.0564773	0.0439399
REACTOME_PATHWAY	R-HSA-1500620~Meiosis	8	2.55591	0.0142625	PSMC3IP, BLM, RAD51C, RPA3, RAD21, CDK2, BRCA1, LMNB1	242	122	11494	3.11448	0.999999	0.0607045	0.0472287
REACTOME_PATHWAY	R-HSA-110362~POLB-Dependent Long Patch Base Excision Repair	3	0.958466	0.0143021	FEN1, LIG1, PARP2	242	9	11494	15.832	0.999999	0.0607045	0.0472287
