# Supplementary material for: DExD-box helicase 39 A, targeted by coumestrol, facilitates the malignant behaviors of osteosarcoma cells
Source: Hereditas. 2025 Oct 28;162:218. doi: 10.1186/s41065-025-00588-0 (PMC12570790; doi:10.1186/s41065-025-00588-0)
Supplement: Supplementary file 2 — Supplementary Material 2. Supplementary Table 2. The prognosis-realted genes in OS identified by univariate Cox survival analysis. [file 41065_2025_588_MOESM2_ESM.xlsx]

## Sheet: Sheet1
Name	pvalue	HR	HR.95L	HR.95H
MSH2	0.049	2.388	1.003	5.687
ADAM8	0.04	0.481	0.24	0.968
ADAMTS5	0.013	2.239	1.181	4.245
IL25	0.028	0	0	0.342
MCAM	0	8.47	2.591	27.687
MYBPC3	0.002	0	0	0.031
NCOA3	0.038	3.429	1.071	10.977
ZNF41	0.029	0	0	0.31
REEP2	0.013	5.945	1.458	24.244
FSTL5	0.046	2.373	1.015	5.546
HMGN3	0.049	2.166	1.005	4.669
WDR53	0.027	0.155	0.03	0.806
VENTX	0.011	0.156	0.037	0.656
UBE2R2	0.028	7.601	1.243	46.49
TRIP12	0.021	1.653	1.078	2.534
SMNDC1	0.042	1.615	1.017	2.566
USP46	0.023	0.228	0.064	0.815
RBX1	0.026	1.727	1.069	2.792
SULT1A1	0.007	31.096	2.608	370.693
YEATS4	0.044	2.569	1.027	6.429
STK33	0.045	18.322	1.071	313.45
CDC23	0.007	8.869	1.806	43.546
CNN3	0.012	0.411	0.206	0.821
KLK3	0.033	22.634	1.297	394.986
ZCCHC17	0.011	0.331	0.141	0.776
ALG5	0.012	1.865	1.149	3.026
SF3B1	0.017	8.344	1.466	47.488
NUDCD2	0.033	1.768	1.046	2.988
RPL23A	0.015	1.831	1.127	2.976
PKIB	0.016	0.132	0.025	0.689
CDCA3	0.02	1.929	1.107	3.361
DEFB136	0.045	7476.49	1.234	4.52969e+07
FAIM	0.022	10.223	1.397	74.826
CLEC12A	0.042	0.109	0.013	0.927
STAG1	0.026	3.065	1.145	8.202
TOE1	0.016	4.998	1.348	18.541
MTM1	0.035	0.203	0.046	0.891
ACAD10	0.034	2.545	1.074	6.034
ADAM9	0.028	0.161	0.031	0.823
SUMF1	0.008	0.247	0.088	0.695
POLB	0.041	0.419	0.182	0.964
ZNF165	0.036	13.052	1.184	143.901
SNX3	0.005	0.043	0.005	0.394
MSH6	0.041	2.082	1.029	4.213
LBR	0.037	0.054	0.004	0.837
TIMM8B	0.018	2.391	1.162	4.917
SH3BP5	0.04	0	0	0.562
P2RY13	0.032	0.081	0.008	0.804
FCGR2B	0.017	0.35	0.147	0.832
LINGO4	0.01	15472.8	10.132	2.36288e+07
CSTF1	0.031	0.001	0	0.528
SCRN2	0.016	7.957	1.464	43.251
RFC2	0.015	8.703	1.509	50.18
IQCH	0.034	0.001	0	0.614
SAV1	0.029	0.296	0.099	0.885
FGF14	0.044	0	0	0.734
KCNK1	0.04	3.764	1.064	13.318
GAGE1	0.005	4592.1	13.576	1.55332e+06
CPNE6	0.002	34.823	3.682	329.35
GLIS3	0.031	130.522	1.567	10868.5
ELOVL5	0.022	1.524	1.062	2.187
LDOC1	0.015	1.964	1.143	3.378
OR5H2	0.03	1.81728e+06	4.05	8.15419e+11
MTRR	0.041	3.401	1.053	10.982
SNX6	0.022	0.153	0.031	0.765
RPS6KA3	0.025	0.036	0.002	0.659
ZDHHC23	0.003	3.004	1.454	6.208
MCM3AP	0.045	2.715	1.022	7.217
TIAL1	0.002	26.254	3.332	206.831
DMXL2	0.017	0.12	0.021	0.681
CD320	0.014	3.187	1.27	7.997
GFAP	0.013	4.673	1.39	15.713
STUB1	0.002	7.415	2.04	26.954
OR7G3	0.016	15005.6	6.112	3.68408e+07
TEAD4	0.024	6.258	1.271	30.811
PON3	0.038	0.242	0.063	0.927
GRPEL2	0.003	5.413	1.769	16.569
EXOSC3	0.034	2.372	1.068	5.268
ALAD	0.048	0.112	0.013	0.984
LGR5	0.008	209.449	4.064	10794.4
CA8	0.008	8.195	1.711	39.253
FAHD1	0.009	16.591	1.999	137.73
NKX2-3	0.001	783.153	17.402	35245.3
CCBE1	0.002	152.994	6.035	3878.78
MBNL1	0.047	5.073	1.023	25.149
BBS4	0.002	0.15	0.045	0.502
TCEAL4	0.004	0.115	0.026	0.497
MAK	0.047	0	0	0.875
PPP2CB	0.029	0.26	0.078	0.871
PSME3	0.029	3.874	1.145	13.105
NFS1	0.032	263.511	1.606	43233
MPP7	0.022	295.302	2.281	38223.2
MPG	0.001	39154.8	69.067	2.21973e+07
SLC12A9	0.043	0.352	0.128	0.965
SLC19A1	0.014	5.301	1.401	20.054
RAPGEF1	0.025	0.093	0.012	0.747
GADD45GIP1	0.005	2.676	1.356	5.281
ZNF263	0.043	4.055	1.046	15.723
ADCY3	0.043	0.438	0.197	0.972
MEOX2	0.001	2.88	1.502	5.52
UFM1	0.046	3.047	1.02	9.097
CHRM2	0.022	79204.8	4.971	1.26198e+09
OR51V1	0.036	1918.94	1.666	2.21084e+06
IL5RA	0.047	0	0	0.911
CR1	0.034	0	0	0.321
BAD	0.023	0.154	0.031	0.773
ITGB3BP	0.041	2.58	1.037	6.417
NIF3L1	0.043	3.994	1.045	15.26
SUMO2	0.047	1.271	1.003	1.61
PIM1	0.017	0.418	0.205	0.853
ECE2	0.03	10693.2	2.44	4.68603e+07
DQX1	0.007	1.90296e+07	106.574	3.3979e+12
SMAD9	0.03	2.257	1.08	4.72
OR52K2	0.045	0.001	0	0.848
PREPL	0.046	1.561	1.008	2.419
PDCD4	0.02	4.153	1.249	13.803
C6	0.022	14.391	1.468	141.112
LDHB	0.011	1.616	1.117	2.338
TRA2A	0.011	0.266	0.096	0.736
DEXI	0.042	2.205	1.03	4.718
GPR61	0.031	28270.6	2.529	3.16055e+08
IBTK	0.035	1.569	1.033	2.384
APOL6	0.048	0.088	0.008	0.98
NNT	0.007	3.588	1.422	9.048
ACO2	0.007	2.976	1.341	6.601
ANAPC5	0.033	3.876	1.112	13.514
HSF2	0.033	2.071	1.062	4.042
RALBP1	0.022	3.822	1.21	12.08
IGFBPL1	0.038	0.009	0	0.769
CMTM3	0.041	0.131	0.019	0.925
GPD2	0.019	5.382	1.316	22.011
STRAP	0.041	2.235	1.034	4.831
L3MBTL2	0.011	20.374	1.977	209.923
SDHD	0.039	1.82	1.032	3.211
REG4	0.013	0.001	0	0.239
ADAM30	0.015	8.807	1.526	50.83
SLC5A3	0.024	0.277	0.091	0.844
GDI2	0.034	1.599	1.036	2.466
HYI	0.035	0.202	0.046	0.894
ARL14	0.014	0	0	0.167
XRCC6	0.006	2.123	1.24	3.634
FRY	0.001	12.14	2.65	55.627
PLA2G6	0.049	47.962	1.023	2248.89
CEP135	0.026	0.278	0.09	0.861
STX16	0.016	0.104	0.016	0.661
PAQR9	0.005	11.011	2.072	58.526
VMO1	0.027	0.441	0.213	0.911
TRIT1	0.019	1.967	1.12	3.454
PTGS1	0.013	0.248	0.082	0.749
NCOA4	0.038	0.264	0.075	0.928
CD46	0.049	0.396	0.157	0.998
ADH6	0.026	4607.98	2.707	7.8453e+06
AKT1S1	0.008	7.868	1.7	36.429
RBP2	0.042	0	0	0.75
KCNA4	0	643.122	29.216	14156.7
RNF11	0.006	0.261	0.101	0.674
ANKRD13B	0.033	5.116	1.145	22.854
MARK2	0.045	38.317	1.078	1361.95
CENPJ	0.008	2.595	1.288	5.228
BCL6B	0.02	4.332	1.256	14.949
HLA-DPB2	0.001	0	0	0.009
ZNF608	0.048	2.172	1.008	4.681
MRPL38	0.012	2.909	1.264	6.696
IPO9	0.011	3.063	1.299	7.223
TRIM5	0.039	7.266	1.111	47.544
THBD	0.04	0.303	0.097	0.945
PGM1	0.035	0.531	0.295	0.955
HMOX2	0.015	43.693	2.062	925.98
CXCR4	0.036	0.345	0.128	0.935
DGCR2	0.037	0.267	0.077	0.925
PTGFRN	0.037	0.276	0.083	0.924
LUZP2	0.002	6.578	2.002	21.613
COMMD6	0.009	0.037	0.003	0.44
NLRP3	0.027	0.199	0.048	0.834
DNM1L	0.001	6.719	2.113	21.37
ANKH	0.031	0.028	0.001	0.716
MGAT4C	0.044	453.937	1.188	173457
BTAF1	0.033	1.675	1.042	2.694
OR4D10	0.024	0.002	0	0.449
MRPL4	0	332.982	14.834	7474.4
BVES	0.037	0.045	0.002	0.824
LHPP	0.015	0.321	0.129	0.8
SLC4A5	0.036	135.623	1.38	13332.2
TMEM89	0.004	79.507	4.147	1524.49
SCRN1	0.022	0.511	0.288	0.906
SEH1L	0.019	2.834	1.186	6.772
ERP29	0.041	21.506	1.129	409.688
KLF11	0.011	0.145	0.033	0.648
SS18	0.026	8.011	1.282	50.068
PDILT	0.041	15374	1.488	1.58791e+08
CMTM1	0.019	0.082	0.01	0.66
SLC1A1	0.012	3.611	1.33	9.801
ARHGAP8	0.046	0.004	0	0.897
NUCB2	0.033	1.562	1.037	2.353
PPP4R1	0.013	3.341	1.288	8.661
SFMBT1	0.034	0.079	0.008	0.83
CYP26C1	0.04	0.002	0	0.743
DLX2	0.004	40.457	3.209	509.988
NKRF	0.035	3.704	1.094	12.543
SERPINA6	0.005	2831.79	11.437	701121
MYO1B	0.042	2.128	1.029	4.404
LRRC20	0.027	0.049	0.003	0.707
CCT7	0.047	2.675	1.012	7.071
CEACAM5	0.032	0	0	0.476
LENG9	0.01	210.962	3.652	12184.9
UBE2NL	0.014	261.889	3.068	22354.5
TP53I3	0.037	0.253	0.07	0.922
TFPT	0.032	0.435	0.204	0.929
SART1	0.027	34.285	1.498	784.821
VHL	0.029	0.204	0.049	0.852
S100A14	0.027	0.004	0	0.541
LSM14B	0.027	250.729	1.866	33692.7
MARS2	0.008	5.379	1.554	18.614
MCC	0.006	18.741	2.284	153.771
FOXI1	0.01	2582.54	6.527	1.02178e+06
RPN2	0.035	1.621	1.035	2.538
ABI2	0.044	6.412	1.047	39.259
KCNJ10	0.025	0.112	0.017	0.759
PLAUR	0.041	0.59	0.356	0.978
PILRA	0.042	0.328	0.112	0.958
EPB41	0.046	323.892	1.106	94841.5
ZFP42	0.002	2.49	1.408	4.405
ZNF555	0.024	28.321	1.548	518.04
MAGEA5	0.044	0.004	0	0.863
ACOT7	0.037	51.057	1.261	2067.05
PABPC3	0.039	2.936	1.055	8.171
PPP2R1B	0.007	184.15	4.127	8216.68
MMRN2	0.016	14.813	1.669	131.492
MYL6	0.036	0.302	0.099	0.925
NDUFAB1	0.023	2.185	1.115	4.284
LIN7C	0.046	5.481	1.029	29.207
HSPD1	0.015	14.173	1.676	119.855
CXCL16	0.01	0.418	0.216	0.808
TAAR2	0.022	0.065	0.006	0.676
DNAI2	0.036	210.375	1.4	31616.5
HSPE1	0.005	4.04	1.541	10.593
ZNF124	0.048	13.62	1.019	181.996
PPM1D	0.037	2.6	1.061	6.369
OR10V1	0.017	193634	8.72	4.29956e+09
UTS2	0.017	0.003	0	0.355
FCRL5	0.049	0.003	0	0.966
MTX3	0.048	0.298	0.089	0.99
PTK2B	0.025	0.014	0	0.586
MAPK1	0.044	0.159	0.027	0.949
PDSS1	0.01	3.875	1.383	10.856
ATF2	0.048	0.303	0.093	0.988
ERG	0.042	0	0	0.647
HACE1	0.017	0.063	0.007	0.608
PARP6	0.046	0.198	0.041	0.97
GPR25	0.036	30986.1	1.996	4.80994e+08
KALRN	0.02	0	0	0.27
RBBP8	0.032	0	0	0.418
GNB3	0.031	3.063	1.109	8.462
CDC37	0.042	3.495	1.046	11.679
TRAP1	0.001	6.579	2.254	19.201
PPEF2	0.032	0	0	0.29
DUSP9	0.039	0.039	0.002	0.85
GGN	0.009	0	0	0.089
ADAM18	0.04	0.048	0.003	0.875
FAM90A1	0.007	21.174	2.302	194.776
GANAB	0.045	2.442	1.02	5.843
ARF5	0.02	0.342	0.139	0.844
GSTA5	0.018	15.012	1.602	140.704
CBX5	0.005	0.024	0.002	0.316
MYRIP	0.027	305.742	1.901	49182.5
SART3	0.004	31.121	3.05	317.512
ARHGEF10L	0.036	0.001	0	0.623
PMS1	0.001	3.32	1.603	6.878
MKKS	0.021	4.312	1.244	14.944
KCNA6	0.008	198.696	4.038	9777.63
UBE4A	0.049	1.605	1.002	2.569
LAYN	0.045	0.575	0.335	0.988
TINF2	0.003	0.356	0.179	0.707
PLCB3	0.005	15.766	2.32	107.13
CUL7	0.038	2.134	1.044	4.364
UBE2L3	0.019	0.086	0.011	0.671
ID4	0.022	3.929	1.218	12.677
SPRR4	0.042	0	0	0.706
CTPS2	0.018	0.184	0.045	0.751
KIR2DS1	0.049	878.128	1.028	750044
NECAP2	0.037	0.413	0.18	0.947
USP2	0.022	741.541	2.624	209548
VPS13C	0.021	0.021	0.001	0.562
MBD1	0.016	61.951	2.135	1797.7
HOXC4	0.008	4.175	1.44	12.103
SF1	0.022	6.197	1.307	29.391
SLC23A1	0.03	82.172	1.518	4448.11
ORMDL1	0.001	5.761	2.138	15.524
RHD	0.041	0.001	0	0.733
CARD14	0.016	18806.8	6.429	5.50149e+07
CREB5	0.025	0.021	0.001	0.615
LYPLA1	0.046	0.497	0.25	0.989
ANGEL2	0.049	1.885	1.004	3.54
PCGF5	0.007	16.705	2.145	130.114
SLC9A4	0.003	16547.3	28.667	9.55142e+06
TRMT1	0.018	2.98	1.208	7.35
SPATS2	0.013	4.657	1.382	15.691
LHX6	0.043	0.147	0.023	0.939
SYT6	0.025	3.501	1.169	10.487
YPEL5	0.012	0.26	0.091	0.74
GNAI1	0.027	2.745	1.119	6.731
NMNAT3	0.022	7.297	1.326	40.161
AKTIP	0.042	1.981	1.024	3.836
PQBP1	0.021	6.579	1.33	32.543
DPYSL5	0.016	4805.37	4.785	4.82612e+06
CD300LB	0.038	0.012	0	0.781
NEDD4L	0.003	0.172	0.054	0.55
HAT1	0.026	1.89	1.078	3.313
VGLL1	0.046	13757.5	1.186	1.59585e+08
OR4B1	0.042	1473.87	1.322	1.64268e+06
GRM6	0.036	0	0	0.58
PCNA	0.032	3.01	1.101	8.23
CYP4F2	0.038	1745.19	1.537	1.98128e+06
PARD3	0.029	2.939	1.118	7.726
PFN4	0.048	0.175	0.031	0.985
CHCHD7	0.023	0.3	0.106	0.847
ZIC5	0.049	90.375	1.019	8013.81
CD99L2	0.042	0.474	0.231	0.973
OR2C1	0.033	0.004	0	0.64
KIR3DP1	0.014	2890.17	5.104	1.63648e+06
ZNF451	0.037	4.053	1.087	15.117
IMMT	0.032	1.892	1.056	3.387
PGAM4	0.044	1.68	1.013	2.786
SEPHS1	0.015	3.75	1.299	10.825
USP6NL	0.036	5224.01	1.743	1.56563e+07
KPNA3	0.025	1.986	1.092	3.614
CELSR1	0.037	73156.3	2.001	2.67465e+09
NUDCD1	0.016	3.855	1.283	11.586
HIBCH	0	10.189	3.233	32.115
BMP5	0.017	1.923	1.127	3.281
FOLH1	0.002	8.309	2.23	30.964
FZD1	0.04	1.597	1.021	2.497
KCNK7	0.019	0	0	0.283
ZNF248	0.014	2.753	1.223	6.197
TMEM88	0.011	6.941	1.558	30.922
PHF23	0.015	2.581	1.206	5.523
OR1M1	0.04	852.63	1.376	528409
OLIG2	0.033	1944.61	1.818	2.08048e+06
RNF138	0	14.416	3.249	63.96
OR52I1	0.031	0.002	0	0.562
GTPBP8	0.014	3.154	1.256	7.916
GP1BA	0.025	0.063	0.006	0.708
ANKRD27	0.033	7.172	1.178	43.646
PEA15	0.042	0.398	0.163	0.969
CDC42EP1	0.045	2.883	1.022	8.13
PHOSPHO2	0.027	3.798	1.161	12.427
RPL10A	0.033	1.457	1.031	2.059
GPC5	0.009	16.952	2.031	141.501
HOXB4	0.002	3.304	1.546	7.059
RRN3	0.022	2.159	1.119	4.165
ERCC2	0.026	0.329	0.124	0.875
RPUSD1	0.001	19.939	3.282	121.14
VDAC1	0.019	4.089	1.258	13.289
VNN2	0.02	0.091	0.012	0.685
WDR4	0.001	23.232	3.468	155.648
PLD3	0.025	0.113	0.017	0.762
DISP1	0.028	2.668	1.115	6.387
HGD	0.024	0.012	0	0.556
NFX1	0.028	4.155	1.165	14.811
SCP2	0.036	0.051	0.003	0.822
ACSS2	0.03	0.056	0.004	0.753
OR10G4	0.017	0	0	0.069
ESAM	0.045	3.839	1.033	14.263
SULT1C2	0.019	0	0	0.207
CSTF3	0.018	6.399	1.374	29.8
THAP7	0.049	0.057	0.003	0.987
SLC33A1	0.041	2.228	1.033	4.804
TMEM86A	0.018	0.191	0.048	0.753
RAB8B	0.011	0.025	0.001	0.424
COMT	0.043	0.408	0.171	0.974
LGR4	0.021	1.702	1.083	2.673
RBM34	0.038	1.584	1.027	2.444
ZNF121	0.02	3.776	1.238	11.514
GNPDA1	0.04	0.424	0.187	0.962
ZIK1	0.032	0.191	0.042	0.864
GLRX2	0.01	5.384	1.489	19.47
KRT5	0.003	12.853	2.392	69.054
ADAM28	0.038	0.038	0.002	0.836
EXOSC8	0.001	4.808	1.832	12.618
BAIAP2L1	0.047	0.54	0.294	0.991
OSGEPL1	0.002	5.665	1.88	17.068
ALOX15	0.014	1.62143e+07	29.053	9.04916e+12
PLCL2	0.025	0.272	0.087	0.847
PEX19	0.037	0.247	0.066	0.921
SCN3A	0.006	1.78641e+07	110.489	2.88832e+12
SEC23B	0.003	3.021	1.467	6.222
VRK2	0.028	2.793	1.116	6.99
CAST	0.026	4.698	1.205	18.321
HSPA4	0.009	3.78	1.403	10.187
FEM1B	0.016	0.204	0.056	0.741
NAIP	0.044	0	0	0.799
PLEKHH1	0.03	2.764	1.106	6.91
NAALADL2	0.031	4621.23	2.149	9.93585e+06
IFT52	0.025	0.385	0.166	0.889
DPPA4	0.006	3.4	1.43	8.085
EFHB	0.047	3.998	1.02	15.666
HIST1H2BI	0.04	1480.4	1.382	1.58533e+06
RAET1E	0.025	0	0	0.356
CCDC77	0.026	14.7	1.37	157.701
AP3M2	0.03	0.311	0.108	0.895
ADRA2A	0.002	12.949	2.478	67.679
SDCCAG8	0.042	0.164	0.029	0.937
RECQL	0.02	2.841	1.181	6.835
ZNF609	0.032	4.954	1.144	21.461
MIPEP	0.039	2.934	1.058	8.132
DSG3	0.023	4.13	1.214	14.048
EI24	0.016	3.605	1.271	10.227
UBE2O	0.021	4.156	1.245	13.872
ZDHHC13	0.038	0.195	0.042	0.917
LCN9	0.017	0	0	0.094
PPP3CB	0.001	0.134	0.043	0.422
MOS	0.019	0.09	0.012	0.668
GAL3ST3	0.016	4546.14	4.926	4.19522e+06
U2AF1	0.039	2.557	1.048	6.239
CADPS2	0.028	4.483	1.171	17.164
ATG4A	0.04	0.044	0.002	0.861
ELOF1	0.017	3.48	1.252	9.673
CRISP2	0.042	6.845	1.069	43.818
CHTF18	0.01	3.543	1.35	9.301
ZNF174	0.006	30.807	2.629	361.026
TNP1	0.026	20993.4	3.234	1.3629e+08
SMURF2	0.049	0.024	0.001	0.981
MLLT3	0.021	0.124	0.021	0.73
SFTPA2	0.036	0.044	0.002	0.814
SEC24D	0.037	1.455	1.022	2.072
TCHP	0.044	4.517	1.042	19.586
PFKFB2	0.007	0.03	0.002	0.382
PRRT2	0.04	1.932	1.029	3.627
KCMF1	0.045	0.008	0	0.906
EPN1	0.012	0.191	0.053	0.691
SNRPD1	0.033	3.616	1.107	11.807
MALAT1	0.014	0.022	0.001	0.455
UAP1	0.024	1.596	1.063	2.395
TAX1BP1	0.042	0.285	0.085	0.953
SYNJ1	0.045	3.124	1.028	9.489
ANXA10	0.006	0	0	0.005
SERPINB11	0.001	0	0	0
CENPM	0.042	2.126	1.028	4.397
GPR27	0.041	9.018	1.098	74.101
SOX30	0.033	0.003	0	0.62
RAB30	0.035	0.088	0.009	0.847
GPC3	0.009	0.317	0.135	0.748
ATP6V1E1	0.016	0.375	0.169	0.83
NOC3L	0.017	5.099	1.335	19.474
B4GALT6	0.009	3.226	1.333	7.804
ZNF558	0.009	3.514	1.368	9.027
TGOLN2	0.044	0.351	0.127	0.971
ERGIC2	0.042	1.536	1.015	2.326
HEY1	0.027	1.554	1.051	2.298
RPRM	0.025	1.814	1.078	3.053
ST7L	0.021	16.769	1.526	184.235
SLC11A1	0.023	0.31	0.113	0.85
PRH2	0.026	0	0	0.194
CKLF	0.04	0.526	0.285	0.97
RBBP6	0.017	55.467	2.072	1485.16
SOAT2	0.044	0	0	0.785
ZNF91	0.047	1.751	1.007	3.044
SLC6A2	0.034	16.044	1.229	209.39
RPS15	0.001	3.898	1.81	8.396
HERC3	0.001	0.032	0.004	0.261
PGBD1	0.04	0.274	0.079	0.942
ALPK3	0.003	2948.95	14.817	586902
DLG5	0.005	0.006	0	0.213
ELSPBP1	0.035	0.009	0	0.709
HSDL2	0.041	2.079	1.032	4.188
TMEM17	0.008	7.063	1.655	30.139
TRO	0.029	0.407	0.182	0.91
WAC	0.03	4.172	1.144	15.212
GOLT1B	0.022	1.812	1.088	3.017
CLTC	0.037	1.603	1.028	2.498
IMPACT	0.015	8589.91	5.834	1.2648e+07
ENPEP	0.003	2.172	1.297	3.637
FBXW10	0.047	0.002	0	0.933
WWTR1	0.043	8.987	1.07	75.492
RPP38	0.005	57.454	3.475	949.794
RNF139	0.021	0.001	0	0.364
UBA2	0.04	3.764	1.062	13.345
TAF5	0.046	4.43	1.028	19.096
NSUN5	0.006	2.768	1.331	5.755
TOP2B	0.045	0.407	0.169	0.981
CHD1	0.034	1.603	1.037	2.478
CHORDC1	0.017	2.315	1.164	4.604
MATR3	0.048	11.036	1.022	119.195
NRXN1	0.036	13.81	1.187	160.69
ABHD2	0.034	0.068	0.006	0.819
SLC25A13	0.03	2.039	1.072	3.879
MYF5	0.003	32.505	3.216	328.552
PEX1	0.045	6.848	1.044	44.934
SLC16A1	0.033	27.392	1.307	573.871
SLC40A1	0.046	2.168	1.014	4.639
LRRC25	0.029	0.309	0.108	0.884
MCM10	0.012	3.27	1.293	8.27
LRRC59	0.03	2.553	1.097	5.941
PCDHB16	0.011	197.114	3.367	11540.1
OR6N2	0.018	18461.9	5.387	6.32657e+07
ABCC9	0.013	28.507	2.026	401.093
PSPC1	0.02	3.357	1.211	9.312
ZNF233	0.026	11.381	1.335	97.018
MEST	0.014	0	0	0.188
RAD17	0.013	0.015	0.001	0.408
OR6M1	0.019	14175	4.829	4.16064e+07
GRAMD1C	0.032	7.484	1.193	46.931
GUF1	0.042	4.663	1.054	20.623
OR51S1	0.006	104.12	3.711	2921.06
GOLGB1	0.031	1.783	1.054	3.016
CC2D1A	0.043	5.364	1.057	27.217
YIPF3	0.038	1.766	1.033	3.021
KRT86	0.04	0.012	0	0.815
KRTAP9-3	0.011	0	0	0.057
CDC73	0.024	140.548	1.932	10224.7
SLC5A1	0.008	30578.7	15.586	5.99924e+07
KRT6B	0.038	2.993	1.064	8.421
CIB1	0.042	0.414	0.177	0.968
ZNF155	0.043	37.364	1.124	1242.03
PPP1CC	0.011	3.292	1.32	8.213
EDN2	0.005	288.435	5.327	15617.9
SPINT2	0.038	0.59	0.359	0.971
IER3	0.015	0.644	0.451	0.919
DSC1	0.01	3.492	1.349	9.038
INSL3	0.044	7.102	1.05	48.045
CEBPZ	0.022	2.177	1.119	4.235
OR4D11	0.041	0.002	0	0.78
ETS2	0.019	0.328	0.129	0.831
MTDH	0.029	1.553	1.045	2.307
CRK	0.035	0.25	0.069	0.905
FLOT2	0.02	0.346	0.141	0.849
RGS13	0.029	6.77	1.219	37.585
APOA4	0.027	86356.2	3.613	2.06425e+09
P2RX3	0.025	0	0	0.117
ZNF615	0.026	0.265	0.083	0.85
NID2	0.048	1.516	1.003	2.291
RAP1B	0.012	2.178	1.184	4.009
PHF5A	0.011	3.692	1.355	10.059
SARS	0.049	0.325	0.106	0.997
EGF	0.004	61.732	3.851	989.546
ITGB3	0.018	0.049	0.004	0.593
DMAP1	0.026	0.228	0.062	0.835
ZNF669	0.042	10.088	1.082	94.101
LIN28B	0.002	3.341	1.555	7.179
SRR	0.013	0.163	0.039	0.679
CAPN9	0.009	10001.3	9.752	1.02569e+07
CTAG1B	0.046	3824.62	1.153	1.2688e+07
ZNF76	0.038	0.106	0.013	0.884
TFPI2	0.019	2.315	1.149	4.662
PLAC1	0.017	0.028	0.001	0.532
RAD23A	0.049	2.339	1.005	5.443
APCS	0.025	57.62	1.684	1971.96
SETD6	0.029	2.886	1.114	7.479
CCDC34	0.036	3.067	1.076	8.743
GGA3	0.002	1739.05	15.016	201402
JAK3	0.025	1059.16	2.39	469382
SYT9	0.026	11.706	1.351	101.444
HIST1H3G	0.031	2.044	1.068	3.913
LAT2	0.032	0.358	0.139	0.917
RAB27A	0.033	0.04	0.002	0.775
SEMA3C	0.041	1.844	1.024	3.318
LARS	0.002	7.257	2.051	25.676
SLC45A4	0.044	0.19	0.038	0.957
SERPINA1	0.047	0.29	0.085	0.982
ATP2C1	0.039	2.836	1.052	7.642
MAF	0.014	0.212	0.062	0.728
NDUFS1	0.032	7.623	1.192	48.731
CA6	0.019	4199.15	4.019	4.38727e+06
DNAJC10	0.012	3.761	1.33	10.635
TPD52L2	0.044	0.413	0.175	0.978
ZC3H8	0.025	2.517	1.122	5.646
WDR41	0.042	0.481	0.237	0.975
PCTP	0.024	3.048	1.156	8.039
PPM1E	0.047	1.6	1.007	2.544
OGFRL1	0.045	0.208	0.045	0.967
SLC12A3	0.01	1266.83	5.678	282660
NANS	0.022	2.458	1.136	5.321
PLEKHF1	0.004	0.468	0.278	0.788
OR2W5	0.023	0.002	0	0.432
DCTN4	0.021	1.74	1.088	2.781
SLC1A5	0.006	3.207	1.391	7.392
MYL7	0.04	0.003	0	0.766
NPFFR1	0.041	210.204	1.232	35872.9
MRGPRD	0.023	18.736	1.489	235.836
ATP11A	0.037	134870	2.089	8.70755e+09
ETNK1	0.003	3.378	1.529	7.466
WDR75	0.007	3.113	1.354	7.155
IMPA1	0.047	1.816	1.009	3.269
OR51T1	0.038	0.001	0	0.7
AAK1	0.009	80993.4	16.621	3.94681e+08
ACTR6	0.034	2.312	1.065	5.019
UBL5	0.017	4.245	1.294	13.926
USP25	0.003	9.312	2.171	39.941
BACE1	0.047	0.126	0.016	0.969
ESR2	0.026	0.005	0	0.538
SPINK7	0.012	60368.4	10.974	3.32096e+08
GRM2	0.041	3.827	1.058	13.838
SERTAD1	0.015	0.451	0.236	0.858
HCG9	0.007	5.332	1.596	17.819
BHMT2	0.042	2.668	1.036	6.868
NPTN	0.047	1.997	1.008	3.953
HSPB1	0.047	1.804	1.007	3.23
ZNF12	0.033	2.13	1.064	4.265
SNCA	0.017	0.348	0.147	0.827
TIMM8A	0.029	2.571	1.099	6.012
STIM1	0.039	2.198	1.04	4.647
TCOF1	0.01	5026.85	8.017	3.15193e+06
ANXA5	0.049	0.457	0.209	0.997
RFC3	0.005	7.173	1.79	28.737
MTHFD2	0.034	1.962	1.054	3.654
FXR2	0.043	4.913	1.055	22.888
ZNF32	0.001	0.032	0.004	0.257
CD2AP	0.046	2.325	1.017	5.316
SFI1	0.044	6.44	1.05	39.51
IQSEC3	0.025	0	0	0.328
SMARCC1	0.019	4.074	1.264	13.136
FER	0.047	0.137	0.019	0.974
RAB20	0.044	0.528	0.284	0.984
PNPT1	0.018	8.423	1.449	48.977
OR5AR1	0.042	2325.67	1.335	4.05173e+06
RAI14	0.003	0.329	0.159	0.678
TGM5	0.043	223813	1.465	3.41877e+10
RBBP7	0.034	1.582	1.036	2.415
OR2M4	0.025	333.509	2.102	52905.2
GOLGA7	0.014	0.046	0.004	0.532
POP4	0.013	0.341	0.146	0.797
RELN	0.023	2.233	1.116	4.468
YIPF2	0.022	3.671	1.205	11.188
GRP	0.039	1.583	1.023	2.45
FBXW9	0.033	5.087	1.138	22.733
TCEAL3	0.001	0.264	0.117	0.596
ARL13B	0.043	4.551	1.052	19.676
IMPDH2	0.018	3.765	1.254	11.299
BRD4	0.029	12.787	1.291	126.674
PGBD2	0.012	21.633	1.953	239.628
TNFRSF17	0.019	0.001	0	0.33
NCAPG2	0.027	0	0	0.298
FGB	0.029	22.839	1.383	377.054
ZNF557	0.023	0.076	0.008	0.705
NOVA2	0.019	5.102	1.31	19.866
NSUN6	0.026	3.919	1.18	13.021
MICALCL	0.036	0.014	0	0.757
PAEP	0.004	6.421	1.838	22.434
YARS2	0.035	3.747	1.097	12.797
BRIP1	0.024	1362.67	2.566	723640
COL21A1	0.015	1.735	1.111	2.711
NDUFS2	0.036	3.32	1.083	10.176
KCNQ5	0.035	0	0	0.373
SFPQ	0.024	1.787	1.078	2.962
GPR139	0.045	0	0	0.786
TLL1	0.022	3.775	1.213	11.746
MYC	0.034	1.749	1.044	2.931
RIMS4	0.024	3.67	1.186	11.364
ERN2	0.037	18956	1.779	2.02035e+08
UQCRC2	0.019	1.693	1.09	2.629
CBX1	0.019	1.984	1.117	3.522
PCDHGA8	0.039	0.009	0	0.787
CARS	0.015	2.57	1.204	5.488
SERTAD3	0.036	0.114	0.015	0.866
SLC25A20	0.005	5.475	1.649	18.182
STARD8	0.044	0.385	0.152	0.974
TFEC	0.012	0	0	0.059
CHRNA10	0.019	0.014	0	0.5
ADCK2	0.032	0.428	0.197	0.93
KBTBD6	0.021	8.73	1.396	54.592
ANKRD28	0.035	9.256	1.173	73.029
LNX2	0.004	13.316	2.249	78.83
KEAP1	0.015	21.149	1.827	244.856
CEACAM7	0.048	0	0	0.914
USP14	0.02	2.221	1.132	4.356
MMAA	0.029	13.929	1.314	147.651
OR12D2	0.006	0	0	0.037
CTSH	0.024	0.507	0.281	0.914
EPHA7	0.008	26001.1	13.467	5.02024e+07
MAGI2	0.003	6.06	1.822	20.152
NSD1	0.007	20.02	2.257	177.561
SYDE1	0.029	2.381	1.094	5.183
TNFRSF13B	0.011	0	0	0.169
BZW1	0.041	7105.17	1.463	3.45089e+07
TEKT4	0.009	193563	19.626	1.90901e+09
NPC2	0.022	0.496	0.273	0.902
DMRTB1	0.001	778.233	13.797	43895.7
AMFR	0.013	0.231	0.073	0.738
C1QL2	0.023	26.827	1.584	454.367
CCT8	0.02	3.074	1.196	7.899
GPR108	0.035	0.117	0.016	0.861
FES	0.021	0.336	0.133	0.846
ADPGK	0.041	0.219	0.051	0.938
ERBB4	0.019	864.638	3.095	241574
TRIM43	0.047	0.093	0.009	0.965
TYRP1	0.007	3.975	1.464	10.793
SYNGR4	0.033	16.659	1.249	222.241
ZMYM4	0.028	3.134	1.131	8.681
LY9	0.041	0.034	0.001	0.868
POLR3K	0.008	5.424	1.544	19.056
PFDN4	0.02	3.262	1.206	8.822
SEC24B	0.034	0.012	0	0.723
REV3L	0.026	3.194	1.145	8.907
KIR3DL1	0.041	0	0	0.657
MATN1	0.036	0.009	0	0.728
PLCB4	0.017	16.047	1.637	157.291
DDX4	0.027	146907	3.908	5.52265e+09
BRDT	0.023	5.395	1.258	23.132
TRNT1	0.025	7.134	1.287	39.555
WDR3	0.013	43.834	2.255	852.252
H2BFWT	0.025	0	0	0.204
SGPP1	0.023	0.289	0.1	0.84
OR10J3	0.026	0.006	0	0.54
AP1S2	0.017	0.369	0.163	0.839
PI15	0.018	1.538	1.076	2.198
DIO1	0.015	82.468	2.394	2840.25
IFNGR1	0.04	0.501	0.259	0.969
HLA-DQB1	0.041	0.705	0.503	0.986
MSR1	0.046	0.313	0.1	0.981
PPP1R3B	0.013	0.015	0.001	0.416
PLEKHO1	0.039	0.489	0.248	0.966
CD302	0.022	0.334	0.13	0.857
TFF2	0.037	1.805	1.037	3.141
PYY2	0.034	3886.52	1.862	8.11302e+06
PACS1	0.023	7.032	1.313	37.655
ACADSB	0.038	0.007	0	0.768
ANGPT1	0.038	1.429	1.021	2.001
NF2	0.017	0.001	0	0.302
KCNK13	0.041	0.144	0.023	0.922
CLDN3	0.043	2.244	1.027	4.904
SSTR1	0.006	42.779	2.949	620.503
SLC16A3	0.04	1.639	1.023	2.626
TCP10	0.009	324833	25.327	4.16618e+09
GJB6	0.017	0	0	0.124
GALR2	0.017	1.937	1.126	3.331
WFDC8	0.024	0	0	0.29
ARL15	0.047	5.326	1.02	27.818
SCARB2	0.023	0.338	0.132	0.862
OR51E2	0.015	36776.8	7.416	1.82377e+08
PLCB1	0.01	12.781	1.826	89.455
CTBS	0.02	0.251	0.079	0.801
MRPL51	0.013	2.003	1.159	3.461
CPSF6	0.035	30.53	1.261	739.08
NUP35	0.027	4.218	1.179	15.095
CLDN1	0.042	0.388	0.156	0.966
LOC399900	0.04	0.008	0	0.799
DDX49	0.008	6.72	1.638	27.56
COMMD10	0.036	1.98	1.044	3.755
YWHAG	0.03	1.668	1.051	2.646
SLC22A14	0.011	100671	14.227	7.12347e+08
OAS3	0.049	1.843	1.001	3.393
PAQR7	0.02	0.317	0.12	0.837
GP6	0.012	22874.8	9.205	5.68427e+07
POU6F1	0.02	8.817	1.41	55.153
CPE	0.032	1.329	1.024	1.725
BTNL8	0.033	184000	2.713	1.24785e+10
ZDHHC6	0.019	5.886	1.331	26.025
NCK1	0.029	2.846	1.111	7.291
STAM2	0.04	0.229	0.056	0.936
HMGCL	0.002	0.276	0.121	0.628
FAM53A	0.041	3.465	1.049	11.442
NTS	0.001	16.271	2.924	90.546
PDZRN3	0.034	6.622	1.152	38.052
PAGE1	0.036	1.768	1.038	3.013
FRG1	0.037	1.53	1.027	2.281
CDKL1	0.005	88.79	3.804	2072.52
USP44	0.006	55.204	3.121	976.411
NOTCH2	0.015	12.04	1.612	89.952
WDR5B	0.032	63.784	1.425	2854.96
ABCC4	0.046	2.717	1.018	7.254
OR56A4	0.033	0	0	0.318
RARS	0.039	3.948	1.073	14.53
RRAGC	0.024	0.332	0.127	0.865
PDE6C	0.004	0.011	0.001	0.236
SP6	0.003	6.502	1.877	22.52
VN1R2	0.003	586918	98.87	3.48412e+09
POMP	0.015	2.615	1.207	5.668
CYP2C8	0.002	5.868	1.869	18.42
HIVEP2	0.029	3.925	1.154	13.342
GTF3C3	0.003	4.036	1.588	10.259
ZNF324	0.049	0.353	0.125	0.998
POLR3F	0.037	2.109	1.048	4.244
TBXAS1	0.029	0.497	0.265	0.932
DNAH7	0.013	8.153	1.563	42.515
FH	0.011	1.735	1.135	2.654
RAET1L	0.023	0.032	0.002	0.628
NBR1	0.015	0	0	0.168
DEFA5	0.022	0	0	0.267
PPP1R3C	0.023	2.109	1.106	4.018
CCT6A	0.017	2.215	1.154	4.249
USF1	0.006	0.288	0.119	0.698
HSPH1	0.047	2.054	1.009	4.182
OR8K5	0.019	0	0	0.116
SLC2A4	0.046	0.009	0	0.912
ENOSF1	0.019	1.946	1.114	3.402
PRKCA	0.044	1.563	1.011	2.417
ADAL	0.018	10.678	1.492	76.44
EEF1E1	0.03	2.687	1.102	6.553
TULP2	0.026	0.046	0.003	0.691
PHB2	0.009	4.447	1.463	13.516
PHF3	0.04	2.037	1.034	4.013
ARMC5	0.016	4.47	1.319	15.144
RPLP1	0.033	1.311	1.021	1.682
ZNF446	0.035	0.166	0.031	0.881
CHRNA6	0.04	0.009	0	0.812
TRIAP1	0.024	6.952	1.29	37.456
CASK	0.018	0.242	0.075	0.787
CYP51A1	0.028	1.843	1.066	3.184
WDR47	0.018	0.139	0.027	0.716
FRZB	0.022	1.47	1.056	2.046
CORT	0.002	2.209	1.342	3.635
PTCHD3	0.003	230.406	6.139	8647.84
RPL37A	0.011	3.099	1.294	7.425
MDH2	0.005	4.169	1.525	11.395
FAM104A	0.013	2.049	1.163	3.609
NR4A2	0.047	1.562	1.006	2.425
OR6C65	0.004	0	0	0.003
GSPT1	0.007	4.005	1.451	11.055
BARX2	0.018	42.227	1.886	945.362
OTOR	0.029	0.004	0	0.569
MEGF9	0.037	0.005	0	0.722
PSMC5	0.038	2.295	1.046	5.035
IGFL1	0.006	14.117	2.133	93.438
AP3S2	0	0.036	0.006	0.222
SLC22A6	0.019	3.14382e+06	11.646	8.4866e+11
TMEM68	0.017	21.43	1.715	267.844
MERTK	0.044	0.423	0.183	0.976
TGFB2	0.016	0.088	0.012	0.631
RPL7A	0.04	1.744	1.026	2.964
CLN5	0.006	0.15	0.039	0.585
RPL29	0.006	2.441	1.296	4.597
NADSYN1	0.035	4.646	1.112	19.41
MRPS35	0.008	3.773	1.416	10.052
TKTL1	0.034	2.283	1.063	4.905
KPNA2	0.042	1.398	1.013	1.93
DNAJC1	0.011	2.824	1.265	6.304
FBXL5	0.029	0.04	0.002	0.717
TTLL12	0.039	2.918	1.057	8.054
CLTCL1	0.039	0.113	0.014	0.897
SFXN1	0.01	3.287	1.331	8.117
ZNF648	0.013	355.717	3.387	37360.5
DLEU1	0.02	3.993	1.243	12.826
TERT	0.001	13.864	2.742	70.106
BRAF	0.009	9.858	1.77	54.892
MGA	0.024	2.856	1.15	7.09
TM9SF2	0.036	1.569	1.03	2.391
LEFTY1	0.032	587.126	1.731	199189
RAB2B	0.012	0.264	0.093	0.748
PANX2	0.005	2.431	1.31	4.514
LDHAL6A	0.021	72.909	1.929	2756.35
CLEC5A	0.006	0.351	0.166	0.745
RIC8B	0.007	4.122	1.465	11.598
KLRF1	0.021	5878.06	3.782	9.13669e+06
ZNF211	0.021	0.194	0.049	0.779
SERPIND1	0.04	0	0	0.638
SP1	0.028	4.014	1.165	13.832
ZNF195	0.036	3.596	1.085	11.915
ALOX5AP	0.007	0.627	0.447	0.881
MYT1L	0.006	33.172	2.666	412.791
ZNF559	0.049	1.971	1.003	3.871
GOPC	0.039	1.976	1.035	3.774
ROCK2	0.044	2.054	1.018	4.142
TMBIM4	0.035	0.341	0.126	0.929
EHD3	0.019	7.686	1.393	42.404
GNG12	0.035	0.261	0.075	0.909
ARX	0.018	25.18	1.751	362.152
NPPA	0.007	283.167	4.542	17653.8
PCDHGC4	0.049	7519.37	1.033	5.47163e+07
SDC4	0.02	0.488	0.267	0.892
RSAD1	0.009	6.602	1.59	27.415
UBE2W	0.023	0.195	0.047	0.801
PKMYT1	0.04	2.819	1.048	7.583
RPL27A	0.026	1.441	1.045	1.987
HIST3H3	0.026	1086.16	2.289	515303
EEA1	0.035	80.804	1.361	4798.89
CTNNBIP1	0.001	0.222	0.095	0.518
CPLX1	0.032	2.901	1.096	7.676
HPSE2	0.023	42.115	1.678	1056.83
KIF13B	0.038	0.331	0.117	0.938
ZNF700	0.019	2.882	1.194	6.955
RPS28	0.028	1.433	1.039	1.976
MIPOL1	0.012	89.531	2.651	3024.19
PCDHAC1	0.009	2.63938e+06	40.25	1.73076e+11
NTHL1	0.014	4.05	1.335	12.286
DUSP7	0.016	0.007	0	0.397
ZFP90	0.032	0.283	0.09	0.897
USP6	0.032	3.463	1.115	10.752
ARL5B	0.005	14.668	2.254	95.448
TGFBR1	0.01	0.073	0.01	0.531
TRPC7	0.028	0	0	0.337
SPRY2	0.04	0.24	0.061	0.935
MCF2	0.005	115.38	4.046	3290.28
ACY3	0.024	14.86	1.421	155.415
BLOC1S2	0.014	0.005	0	0.344
THOC3	0.012	6.99	1.544	31.65
TMC5	0	6980.21	103.2	472124
SLCO5A1	0.012	3.267	1.296	8.236
SLC7A1	0.005	3.644	1.473	9.015
NDUFB10	0.03	1.801	1.058	3.065
CKMT1A	0	10.491	3.595	30.614
LRRC1	0	5.586	2.133	14.626
CNOT6	0.038	15.23	1.161	199.84
MAPK15	0.039	14.294	1.139	179.361
EIF4E3	0.005	0.138	0.034	0.554
MANBA	0.017	0.39	0.18	0.843
GALNT14	0.029	2.519	1.1	5.765
SYT8	0.018	7.753	1.424	42.209
UGDH	0.027	1.777	1.067	2.96
CAMKV	0.019	39.277	1.832	842.057
SUB1	0.043	1.851	1.02	3.358
MAP2K7	0.024	9.912	1.356	72.446
TRAM2	0.033	1.815	1.049	3.139
DNAJC8	0.005	0.13	0.031	0.548
RNASE3	0.009	0.001	0	0.166
KBTBD7	0.04	3.467	1.056	11.382
CKMT1B	0	27.31	5.649	132.044
TIMM17A	0.017	20.616	1.711	248.453
CLCN4	0.043	0.016	0	0.88
CCDC28B	0.032	0.001	0	0.514
NUDT5	0.01	3.345	1.328	8.425
ORMDL3	0.02	0.24	0.072	0.796
MTMR6	0.046	1.669	1.009	2.761
CGB7	0.032	598.426	1.735	206376
CHMP4C	0.046	2.295	1.013	5.198
SLC19A2	0.044	0.05	0.003	0.923
DENR	0.036	2.659	1.064	6.643
BET1	0.017	3.452	1.253	9.509
SAGE1	0.034	10.167	1.186	87.121
ZMAT2	0.023	0.224	0.062	0.813
SPTBN5	0.031	9.151	1.23	68.052
OR4K15	0.007	0	0	0.055
PNMA5	0.012	1.727	1.13	2.64
MRPS7	0.006	3.757	1.465	9.637
NAT9	0.01	3.452	1.338	8.906
KHDRBS1	0.029	2.648	1.107	6.336
PPM1M	0.017	0.308	0.116	0.813
PIN1	0.049	2.799	1.004	7.804
FAM81A	0	6.246	2.548	15.314
BMP15	0.033	0	0	0.444
OPN4	0.009	185.396	3.736	9201.22
KIAA1586	0.038	2.788	1.058	7.344
GTPBP4	0.023	2.841	1.155	6.991
ARV1	0.028	2.759	1.114	6.831
DPEP2	0.03	0.311	0.108	0.892
LYZ	0.048	0.775	0.602	0.998
MRPS6	0.048	0.554	0.309	0.994
BRCA2	0.014	66.008	2.358	1847.4
MBTPS2	0.044	0.122	0.016	0.948
AVEN	0.031	2.195	1.074	4.489
NGRN	0.028	0.327	0.12	0.888
RESP18	0.048	0	0	0.91
DOT1L	0.018	74.094	2.091	2625.58
PGAM2	0.02	2.622	1.166	5.895
HIST1H1B	0.047	7.175	1.025	50.229
IRX1	0.018	0.078	0.009	0.641
GCNT3	0.039	0.026	0.001	0.83
FAM98A	0.024	1.491	1.054	2.11
DDX27	0.008	2.026	1.201	3.418
ZBED4	0.033	4.024	1.121	14.44
SECTM1	0.015	310.984	2.982	32427.3
AFF1	0.007	0.001	0	0.143
C7	0.032	1.723	1.047	2.833
ZNF561	0.026	5.067	1.219	21.055
SATL1	0.048	0.004	0	0.956
OGFOD2	0.014	548.651	3.653	82402.8
MCTS1	0.038	1.443	1.02	2.041
FBXO15	0.002	10.284	2.412	43.843
NAB1	0.019	1.967	1.119	3.458
ADORA2A	0.022	4.711	1.253	17.719
ZWILCH	0.009	14.954	1.993	112.203
EBP	0.045	1.967	1.016	3.81
KRTAP1-3	0.018	806288	10.347	6.28298e+10
SYNGR3	0.015	10.746	1.599	72.202
UHRF2	0.038	3.196	1.065	9.597
UGT1A1	0.026	12900.2	3.141	5.29761e+07
OR10S1	0.012	126776	13.267	1.21148e+09
PLCH1	0.046	12.819	1.04	157.922
KCNJ9	0.046	0.009	0	0.917
USP51	0.029	0.025	0.001	0.689
INS	0.049	33.999	1.011	1143.75
ZNF438	0.012	0.213	0.063	0.717
PNN	0.028	1.744	1.063	2.859
DAZAP2	0.024	0.334	0.129	0.864
KLHL13	0.004	5.646	1.749	18.223
CHIC2	0.036	0.351	0.132	0.933
GNL2	0.046	2.88	1.021	8.125
PGLYRP3	0.002	7.79712e+06	266.117	2.28453e+11
DNAJC17	0.024	0.136	0.024	0.765
ESRRB	0.042	42.431	1.141	1577.8
NEFM	0.044	0.017	0	0.892
AKAP1	0.04	14.012	1.128	174.036
CCDC58	0.012	2.26	1.195	4.272
SELPLG	0.007	0.03	0.002	0.378
TCERG1	0.04	2.571	1.042	6.345
TFAP4	0.042	8.059	1.077	60.302
INSM2	0	16356.1	82.269	3.25179e+06
RAB3C	0.044	379.878	1.169	123424
CDH17	0.043	0.026	0.001	0.895
SNAPC3	0.02	2.261	1.135	4.507
INPP1	0.034	2.652	1.076	6.537
DLAT	0.011	2.536	1.241	5.182
METTL2B	0.016	4.928	1.347	18.027
CYP27A1	0.022	0.511	0.289	0.906
BTG4	0.043	0.001	0	0.805
ACSM2A	0.023	1.19357e+06	6.765	2.10583e+11
AGAP1	0.008	3.856	1.427	10.42
ANKLE1	0.004	273.977	5.804	12933.5
BAG2	0.008	8.435	1.748	40.704
BBS10	0.046	0.178	0.033	0.967
BCL2L15	0.002	1.17882e+10	4079.05	3.4067e+16
BCO2	0.02	0.099	0.014	0.69
BEST3	0.027	0.054	0.004	0.722
BEX4	0.029	0.309	0.107	0.889
C2CD2L	0.039	12.269	1.132	132.964
CAPN14	0.041	26.886	1.136	636.475
CAPN6	0.018	0.103	0.016	0.679
CCDC102B	0.036	4.221	1.098	16.228
CEACAM16	0.048	0	0	0.927
CELA3B	0.008	0	0	0.014
CISD1	0.018	2.125	1.136	3.974
DCLK3	0.013	0.001	0	0.211
DNAH14	0.024	18.357	1.468	229.615
EBF1	0.009	2.689	1.285	5.628
EFR3B	0.029	0	0	0.451
EIF2B3	0.038	1.86	1.035	3.343
EIF3A	0.036	1.504	1.028	2.201
EIF3C	0.013	3.006	1.261	7.166
EIF3K	0.025	3.396	1.167	9.884
EPCAM	0.03	1.839	1.06	3.189
EXD1	0.045	0	0	0.82
EXOC5	0.039	0.114	0.015	0.892
FAM189B	0.013	6.585	1.498	28.941
FAM87B	0.044	8.323	1.06	65.335
FAM99A	0.028	7701.75	2.594	2.28687e+07
FARSA	0.026	2.661	1.125	6.296
FERMT1	0.005	5.02	1.625	15.504
FOXO3	0.025	0.064	0.006	0.71
FOXS1	0.042	2.364	1.034	5.406
FRMD4B	0.039	0.015	0	0.806
FSCB	0.014	0	0	0.174
GABRP	0.013	5037.17	5.847	4.33974e+06
GCNT4	0.018	0.067	0.007	0.635
GPATCH8	0.018	11.037	1.497	81.382
GPN1	0.025	0.361	0.148	0.88
GPR182	0.01	0.009	0	0.316
GTF2IP1	0.027	1.878	1.074	3.285
GTF3C6	0.038	1.477	1.022	2.134
HAUS4	0.044	0.374	0.143	0.974
HIGD2B	0.012	0	0	0.011
HNRNPA2B1	0.043	1.539	1.013	2.338
HNRNPA3	0.038	0.57	0.335	0.97
HNRNPH3	0.04	1.619	1.022	2.566
HNRNPUL1	0.025	0.099	0.013	0.746
HPDL	0.001	7.87	2.435	25.434
HSP90AB6P	0.004	53.355	3.604	789.826
INTS7	0.004	3.685	1.504	9.031
INTS8	0.048	1.54	1.003	2.365
KAT2B	0.04	0.365	0.14	0.954
KIAA1210	0.047	2084.2	1.12	3.87712e+06
KLHL32	0.02	198231	7.066	5.56121e+09
KRT35	0.048	6485.68	1.074	3.91707e+07
KRT84	0.035	5583.79	1.828	1.70542e+07
L2HGDH	0.041	0.293	0.09	0.952
LCA5	0.043	0.019	0	0.89
LCLAT1	0.023	3.752	1.196	11.77
LILRP2	0.033	15160.2	2.166	1.06104e+08
LIPJ	0.031	8.762	1.225	62.676
LOC154449	0.044	21701.4	1.322	3.56146e+08
LOC390876	0.024	2.363	1.122	4.978
LOC401677	0.003	7.725	2.007	29.739
LOC441907	0.004	11160.6	19.099	6.52161e+06
LOC613038	0.027	445.618	1.978	100389
LOC643406	0.013	9915.92	7.028	1.39903e+07
LOC643630	0.009	0	0	0.006
LOC646071	0.005	35011	25.405	4.82499e+07
LOC646197	0.013	1.667	1.113	2.496
LOC649133	0.045	0.001	0	0.867
LOC652608	0.009	3.134	1.323	7.422
LOC653155	0.048	0	0	0.878
LRRN2	0.042	4.004	1.053	15.231
LYVE1	0.036	0.312	0.105	0.928
MAK16	0.039	1.952	1.033	3.69
MED1	0.049	1.708	1.001	2.914
MED26	0.035	5.92	1.129	31.036
MED29	0.013	0.28	0.103	0.761
MEX3C	0.045	1.692	1.011	2.831
MGC15885	0.032	0.001	0	0.562
NACA2	0.006	19.461	2.381	159.051
NACC1	0.002	166.566	7.022	3950.97
NDC80	0.036	1.634	1.032	2.589
NDUFB9	0.016	1.455	1.073	1.973
NHP2	0.045	2.067	1.016	4.206
NKX2-1	0.045	0	0	0.835
NOP56	0.003	2.25	1.322	3.83
NTF4	0.046	0.001	0	0.867
NUDT19	0.008	1331.58	6.512	272303
OR14A16	0.004	0	0	0.003
PDCD11	0.027	4.297	1.181	15.631
PDS5B	0.008	15.62	2.057	118.633
PER3	0.017	0.197	0.052	0.746
PLEKHA2	0.036	0.076	0.007	0.849
PLEKHM2	0.037	0.199	0.044	0.908
PM20D2	0.047	2.199	1.01	4.785
POLR3E	0.003	5.501	1.777	17.028
PPIAL4A	0.045	1.708	1.013	2.881
PRIM2	0.045	9.606	1.049	87.964
PRKRA	0.024	1.777	1.078	2.929
PRSS36	0.032	0.093	0.011	0.811
PWP2	0.004	11.719	2.234	61.488
RFX6	0.028	124769	3.635	4.28232e+09
RGSL1	0.009	8.25002e+08	163.708	4157566132775500
RRP9	0.042	3.277	1.043	10.292
RSF1	0.043	2.841	1.035	7.801
SHISA4	0.011	0.02	0.001	0.409
SHROOM2	0.012	0.288	0.109	0.759
SMC6	0.023	3.395	1.181	9.761
SNORD14A	0.025	2.169	1.102	4.27
SNORD14B	0.002	94.633	5.479	1634.43
SNORD21	0.022	2.098	1.113	3.956
SNORD30	0.015	3.89	1.298	11.653
SNORD34	0.001	62.488	5.623	694.398
SNORD38A	0.007	2.924	1.347	6.347
SNORD43	0.034	2.491	1.069	5.803
SNORD4B	0.017	4.223	1.292	13.802
SNORD54	0.021	468.918	2.505	87783.1
SNORD73A	0.017	5.576	1.368	22.725
SNRNP25	0.025	3.085	1.151	8.267
TAF4B	0.023	2.673	1.142	6.254
TCHH	0.024	4.16	1.206	14.351
TCTN2	0.048	72.486	1.04	5051.65
TECPR2	0.018	0.081	0.01	0.647
TIGIT	0.045	0.031	0.001	0.919
TMCO5A	0.012	15014.3	7.947	2.83666e+07
TMEM167B	0.028	0.316	0.113	0.884
TPRG1L	0.039	0.401	0.168	0.956
TRAPPC10	0.009	19.235	2.097	176.472
UBA5	0.028	6.989	1.23	39.717
UBXN4	0.047	0.337	0.116	0.985
UBXN7	0.033	0	0	0.35
ULBP2	0.019	0.334	0.133	0.833
VEZF1	0.032	0.291	0.094	0.901
XIRP1	0.047	0.025	0.001	0.96
ZBTB22	0.005	0.008	0	0.235
ZC3H13	0.035	0.005	0	0.696
ZCCHC24	0.041	0.417	0.18	0.965
ZFC3H1	0.023	8.245	1.338	50.796
ZNF180	0.03	0.115	0.016	0.809
ZNF440	0.018	14.651	1.57	136.756
ZNF831	0.006	0	0	0.026
ZSCAN29	0.043	7.824	1.065	57.481
NIPAL3	0.03	0.331	0.122	0.9
C1orf50	0.045	0.361	0.133	0.977
ORC1	0.038	2.568	1.053	6.259
C1orf54	0.02	0.465	0.244	0.887
ORC2	0.025	0.057	0.005	0.699
BHLHE40	0.043	0.381	0.15	0.971
C3orf14	0.032	4.214	1.129	15.721
PPIP5K2	0.038	0.001	0	0.658
C6orf141	0.006	2535.88	9.036	711702
C6orf203	0.046	2.518	1.015	6.246
NSUN5P2	0.036	3.971	1.095	14.404
DCAF13	0.023	1.489	1.057	2.098
C9orf85	0.043	2.24	1.027	4.884
C10orf67	0.001	589.213	12.977	26753.7
C10orf88	0.042	2.429	1.033	5.714
LPAR6	0.03	0.507	0.274	0.938
ST13P4	0.024	1.733	1.075	2.793
C16orf54	0.036	0.003	0	0.67
SRSF1	0.007	3.973	1.463	10.787
C17orf64	0.042	0.002	0	0.796
SRSF2	0.01	3.638	1.37	9.658
TRAPPC8	0.008	1.858	1.179	2.93
SUGP1	0.008	20.725	2.243	191.478
C19orf12	0.015	0.197	0.054	0.727
C20orf27	0.007	3.581	1.421	9.027
TXLNG	0.022	57.19	1.81	1807.11
HMGN5	0.012	2.801	1.256	6.248
NAA10	0.029	2.637	1.104	6.303
C1orf167	0.039	0.001	0	0.711
C8orf49	0.045	3017.02	1.199	7.59409e+06
DROSHA	0.029	2.287	1.087	4.812
DTD2	0.021	0.098	0.014	0.703
DDX39A	0.036	2.924	1.07	7.989
SCAF8	0.033	4.515	1.128	18.082
RTCA	0.049	2.206	1.005	4.842
TMEM243	0.001	5.131	2.037	12.928
CAPN15	0.03	6.527	1.204	35.39
NPIPA1	0.025	1.844	1.079	3.15
CNTRL	0.045	0.191	0.038	0.965
KRBOX4	0.007	0.03	0.002	0.379
EDRF1	0.043	2.251	1.025	4.944
ECI1	0.034	3.739	1.106	12.64
MICU2	0.006	2.726	1.334	5.571
CAMSAP2	0.049	1.841	1.003	3.381
VWA8	0.02	4.668	1.273	17.12
MTCL1	0.011	8.642	1.645	45.405
ZNF106	0.042	0.304	0.096	0.956
UQCC1	0.045	3.522	1.029	12.063
TIMM10B	0.037	0.082	0.008	0.858
RMDN3	0.021	0.215	0.058	0.791
PROSER1	0.026	6.164	1.237	30.724
SMG8	0.036	2.949	1.07	8.127
SOWAHC	0.004	0.154	0.043	0.554
PIEZO2	0.003	4.041	1.609	10.144
CEP83	0.01	4.715	1.455	15.279
KIZ	0.039	2.249	1.04	4.866
PARPBP	0.022	1.802	1.088	2.984
NSMF	0.029	2.37	1.093	5.141
BLOC1S6	0.037	0.332	0.118	0.934
NDUFAF5	0.002	9.688	2.237	41.963
GSKIP	0.035	0.371	0.148	0.932
TRMT10C	0.023	2.114	1.109	4.029
ABRACL	0.01	2.315	1.225	4.372
MTFR1L	0.031	0.251	0.071	0.885
MIEN1	0.045	3.006	1.023	8.833
BRK1	0.023	0.368	0.156	0.87
CACUL1	0.026	0.022	0.001	0.629
PCED1A	0.03	2.899	1.111	7.567
UBALD1	0.01	5.007	1.47	17.056
TMEM256	0.033	0.429	0.197	0.933
CEP85L	0.007	16.911	2.13	134.283
TRMT10A	0.028	13.03	1.324	128.204
TSACC	0.004	90.884	4.329	1908.17
FAXC	0.004	8.458	1.981	36.116
METTL15	0.039	3.914	1.068	14.344
LINC00482	0	24.525	4.525	132.935
AXDND1	0.038	442.079	1.402	139387
ERVW-1	0.019	0.033	0.002	0.573
PIANP	0.021	31.589	1.685	592.311
ST7-OT4	0.049	0	0	0.974
FAM217A	0.035	31350.7	2.058	4.77493e+08
TCEANC2	0.031	0.088	0.01	0.806
TUBB7P	0.033	1.997	1.058	3.77
TUBB4A	0.004	44.926	3.462	583.066
NMRK2	0.02	434.985	2.559	73925.9
ASIC4	0.022	0.115	0.018	0.728
PIH1D3	0.045	0	0	0.758
LINC00029	0.02	0.001	0	0.324
EFCAB12	0.033	2687.53	1.918	3.76536e+06
BPIFA3	0.01	15.871	1.915	131.507
VEGFD	0.024	0.001	0	0.368
AQP4-AS1	0.01	6.769	1.592	28.778
BRINP2	0.021	3.595	1.212	10.661
CCDC186	0.048	8.117	1.021	64.496
FFAR4	0.02	0.014	0	0.517
IGBP1P1	0.028	0	0	0.399
KLHL40	0.04	0.001	0	0.729
LINC00852	0.012	19945.5	8.774	4.53428e+07
LSMEM2	0.004	230.888	5.655	9427.63
PRAC1	0.014	2.22	1.175	4.195
SLX4IP	0.015	2.529	1.196	5.347
TENM1	0.02	0.025	0.001	0.558
TMEM263	0.024	1.621	1.067	2.464
EEF2KMT	0.008	3.365	1.374	8.246
HMGB1P1	0.045	1.501	1.01	2.232
HSP90AA2P	0.023	10.361	1.375	78.073
LINC01587	0.032	0	0	0.517
FAM226A	0.046	32992.1	1.186	9.1746e+08
ADGRG7	0.02	1.753	1.093	2.809
ARHGAP45	0.025	0.303	0.106	0.863
ARMT1	0.04	0.343	0.124	0.951
BORCS5	0.029	411.03	1.849	91376.3
CARMIL3	0.026	5.509	1.228	24.727
ERO1B	0.038	0.004	0	0.737
FAM45BP	0.006	551514	43.413	7.0064e+09
GCN1	0.006	2.375	1.282	4.4
INTS6L	0.014	480.595	3.486	66252.2
KIF1BP	0.046	3.509	1.025	12.015
KLRA1P	0.026	5.755	1.231	26.913
NUP58	0.023	1562.99	2.798	873228
PRELID3B	0.029	71.809	1.547	3332.55
PUDP	0.036	0.3	0.098	0.923
QTRT2	0.001	20.617	3.457	122.958
SDHAF4	0.033	0.171	0.034	0.871
SLF1	0.043	3.087	1.038	9.179
STUM	0.037	0.004	0	0.721
TMEM268	0.041	0.244	0.063	0.946
WDR97	0.039	3.493	1.065	11.458
LOC653698	0.013	2.664	1.235	5.746
AHSA2P	0.03	1.785	1.059	3.01
ATP5F1E	0.02	0.106	0.016	0.7
CALHM4	0.041	0	0	0.702
DNAAF4	0.02	77.817	1.994	3037.59
EP400P1	0.037	34943.5	1.889	6.46262e+08
FYB2	0.003	0	0	0.005
GMCL2	0.035	62.509	1.352	2890.02
HEXD	0.037	2.904	1.065	7.922
INTS13	0.002	2.772	1.456	5.278
JPT1	0.014	2.077	1.157	3.729
MRTFB	0.036	2.774	1.071	7.188
MTREX	0.023	2.06	1.105	3.839
NOTCH2NLA	0.049	5.06	1.009	25.369
NUDT4B	0.029	0.056	0.004	0.746
OTULINL	0.047	0.378	0.145	0.986
PIP4P1	0.023	0.265	0.084	0.835
PYCR3	0.04	5.789	1.084	30.921
RIOX2	0.033	6.519	1.167	36.417
RO60	0.034	2.907	1.084	7.797
SPART	0.021	4.062	1.232	13.392
SRARP	0.032	0	0	0.522
WASHC2C	0.017	0.098	0.015	0.656
YAE1	0.012	2.881	1.261	6.582
